# Supplementary material for: 1-Benzoyl-3,3-dibutyl­thio­urea
Source: Acta Crystallogr Sect E Struct Rep Online. 2010 Sep 25;66(Pt 10):o2601. doi: 10.1107/S1600536810037177 (PMC2983357; doi:10.1107/S1600536810037177)
Supplement: Supplementary file 2 [file e-66-o2601-Isup2.hkl]

# 
# h,k,l, Fc-squared, Fo-squared, sigma(Fo-squared) and status flag 
# 
data_I
_shelx_title '  P21/c' 
_shelx_refln_list_code          4 
_shelx_F_calc_maximum      157.21 
_exptl_crystal_F_000       632.00 
_reflns_d_resolution_high  0.7697 
 
loop_ 
 _symmetry_equiv_pos_as_xyz 
 'x, y, z' 
 '-x, y+1/2, -z+1/2' 
 '-x, -y, -z' 
 'x, -y-1/2, z-1/2' 
 
_cell_length_a    10.3213 
_cell_length_b    15.7043 
_cell_length_c    10.0992 
_cell_angle_alpha  90.000 
_cell_angle_beta   98.751 
_cell_angle_gamma  90.000 
 
_shelx_F_squared_multiplier     1.000 
 
loop_ 
 _refln_index_h 
 _refln_index_k 
 _refln_index_l 
 _refln_F_squared_calc 
 _refln_F_squared_meas 
 _refln_F_squared_sigma 
 _refln_observed_status 
   1   0   0     7315.22     5742.11    127.66 o 
   2   0   0     1751.40     1693.65     31.79 o 
   3   0   0      300.93      300.62      6.73 o 
   4   0   0     1601.73     1669.46     32.18 o 
   5   0   0     1368.60     1261.95     25.12 o 
   6   0   0      722.33      660.84     14.51 o 
   7   0   0       96.65       85.88      4.22 o 
   8   0   0      537.67      506.09     12.44 o 
   9   0   0       32.67       32.83      4.34 o 
  10   0   0      111.51       89.57     11.87 o 
  11   0   0      328.25      336.33     21.94 o 
  12   0   0       58.13       91.70     13.67 o 
  13   0   0      588.36      567.65     33.16 o 
   1   1   0     1033.83      940.82     23.21 o 
   2   1   0      128.58      142.12      3.04 o 
   3   1   0      229.26      217.13      3.97 o 
   4   1   0      149.49      158.36      3.15 o 
   5   1   0     1327.67     1360.28     19.07 o 
   6   1   0       95.36      113.80      3.21 o 
   7   1   0        2.33        5.84      1.16 o 
   8   1   0       30.37       29.04      2.35 o 
   9   1   0      225.96      203.26      6.54 o 
  10   1   0      565.19      566.26     26.61 o 
  11   1   0       10.60        6.69      4.26 o 
  12   1   0       30.95       50.81      7.72 o 
  13   1   0       29.66       42.77      7.66 o 
   0   2   0      625.10      615.12     12.12 o 
   1   2   0       31.58       35.83      1.14 o 
   2   2   0     1192.18     1175.97     16.03 o 
   3   2   0      724.96      704.38     12.99 o 
   4   2   0       58.40       47.93      1.99 o 
   5   2   0     2659.91     2751.86     40.35 o 
   6   2   0      134.16      111.73      2.97 o 
   7   2   0      131.43      116.02      4.36 o 
   8   2   0      839.74      824.25     14.39 o 
   9   2   0      103.02      102.35      5.87 o 
  10   2   0      168.63      152.69     10.62 o 
  11   2   0      494.83      490.30     19.49 o 
  12   2   0        0.02        0.29      5.50 o 
  13   2   0      153.06      152.65     12.84 o 
   1   3   0     1346.27     1322.16     19.79 o 
   2   3   0        1.44        1.11      0.68 o 
   3   3   0      333.35      341.29      7.70 o 
   4   3   0     5394.41     5391.13    100.29 o 
   5   3   0     1971.60     2037.20     36.09 o 
   6   3   0      562.13      551.22     10.02 o 
   7   3   0       98.81       82.86      3.10 o 
   8   3   0       12.80       16.97      1.99 o 
   9   3   0      426.15      415.05     15.59 o 
  10   3   0      303.34      312.62     28.32 o 
  11   3   0        1.06        3.47      3.91 o 
  12   3   0      451.48      472.39     20.03 o 
  13   3   0      339.38      371.13     18.27 o 
   0   4   0     2057.78     2080.02     39.73 o 
   1   4   0    10831.60    10842.82    172.42 o 
   2   4   0       15.45       15.69      1.12 o 
   3   4   0      433.27      469.79      7.52 o 
   4   4   0      771.84      853.99     12.68 o 
   5   4   0       46.34       35.72      1.87 o 
   6   4   0       16.04       20.70      1.69 o 
   7   4   0       23.30       22.78      1.83 o 
   8   4   0       26.01       29.97      2.50 o 
   9   4   0       34.57       29.71      3.34 o 
  10   4   0      571.63      589.55     30.83 o 
  11   4   0       60.01       40.97     27.97 o 
  12   4   0       12.11       12.96      4.77 o 
   1   5   0     1855.25     1781.09     24.49 o 
   2   5   0      643.50      655.41     10.94 o 
   3   5   0      728.46      674.75     10.39 o 
   4   5   0      647.23      587.28      9.42 o 
   5   5   0      117.71      122.67      4.81 o 
   6   5   0      806.68      790.78     12.48 o 
   7   5   0      421.02      423.92      7.89 o 
   8   5   0       61.14       80.71      3.92 o 
   9   5   0      134.23      109.52      4.62 o 
  10   5   0      314.43      363.87     15.69 o 
  11   5   0      115.08      123.51     10.40 o 
  12   5   0      212.47      205.67     25.03 o 
   0   6   0     6763.48     6834.44    127.35 o 
   1   6   0     3722.02     3703.42     54.52 o 
   2   6   0      789.54      840.93     13.92 o 
   3   6   0      351.43      439.08      7.53 o 
   4   6   0      721.07      828.30     12.78 o 
   5   6   0       63.95       48.19      2.54 o 
   6   6   0      871.21      869.55     13.72 o 
   7   6   0       25.09       24.70      2.08 o 
   8   6   0      555.00      543.81     11.11 o 
   9   6   0      717.42      779.62     14.87 o 
  10   6   0      313.10      298.04     13.99 o 
  11   6   0      177.04      166.63     11.44 o 
  12   6   0      107.11      101.77     11.33 o 
   1   7   0        6.67        3.97      1.00 o 
   2   7   0       10.58       15.95      2.14 o 
   3   7   0       44.20       43.81      3.14 o 
   4   7   0      230.20      261.15      5.49 o 
   5   7   0     1430.24     1522.61     22.24 o 
   6   7   0       33.62       34.49      2.36 o 
   7   7   0       69.23       75.54      3.44 o 
   8   7   0       14.16       16.86      2.46 o 
   9   7   0      239.84      231.61      6.79 o 
  10   7   0        8.84        8.90      4.22 o 
  11   7   0        5.86        4.10      5.29 o 
  12   7   0        0.03       -0.05      4.38 o 
   0   8   0     2817.58     2752.42     53.63 o 
   1   8   0      462.28      446.85      8.77 o 
   2   8   0      528.05      513.15      8.91 o 
   3   8   0        0.79        1.61      1.10 o 
   4   8   0      200.00      202.49      4.92 o 
   5   8   0     2145.39     2141.91     30.52 o 
   6   8   0     1419.96     1437.32     21.58 o 
   7   8   0      100.56       93.02      3.86 o 
   8   8   0     1035.69     1055.19     18.95 o 
   9   8   0       58.23       48.46      3.67 o 
  10   8   0      104.99       84.18      8.49 o 
  11   8   0       87.34       96.37      9.49 o 
  12   8   0        2.90       -2.33      4.35 o 
   1   9   0      151.12      169.27      4.89 o 
   2   9   0      295.82      317.73      6.57 o 
   3   9   0      635.95      658.57     12.23 o 
   4   9   0     2377.66     2451.55     34.62 o 
   5   9   0     1843.62     1897.65     27.61 o 
   6   9   0        8.48        7.83      1.83 o 
   7   9   0        5.49        4.45      1.71 o 
   8   9   0       54.94       56.07      3.88 o 
   9   9   0      165.11      168.71      6.24 o 
  10   9   0        1.77       -0.11      3.58 o 
  11   9   0        7.58        4.19      4.58 o 
   0  10   0      182.49      204.86      7.49 o 
   1  10   0      165.06      160.32      5.01 o 
   2  10   0      420.20      434.84      8.43 o 
   3  10   0      476.65      452.22      9.46 o 
   4  10   0        9.85        4.23      1.65 o 
   5  10   0      117.56      111.02      4.21 o 
   6  10   0        3.90        3.80      1.75 o 
   7  10   0      387.35      378.82      8.23 o 
   8  10   0      524.86      491.62     11.45 o 
   9  10   0      125.43      131.10      6.02 o 
  10  10   0      217.73      183.11     11.75 o 
  11  10   0       43.97       54.25      8.50 o 
   1  11   0        1.64        9.17      2.41 o 
   2  11   0      425.56      390.23      8.07 o 
   3  11   0        0.30        0.22      1.51 o 
   4  11   0      878.01      875.82     14.70 o 
   5  11   0       79.09       81.24      4.02 o 
   6  11   0      257.85      237.47      6.27 o 
   7  11   0      560.02      544.78     11.93 o 
   8  11   0      388.71      368.30      9.51 o 
   9  11   0       76.73       84.54      5.07 o 
  10  11   0       32.74       42.18      7.11 o 
  11  11   0       33.69       25.79      6.28 o 
   0  12   0      149.33      134.78      6.57 o 
   1  12   0      575.96      588.49     12.11 o 
   2  12   0       85.66       88.07      4.06 o 
   3  12   0       17.98       16.46      2.33 o 
   4  12   0     1817.53     1755.69     40.13 o 
   5  12   0      334.83      313.49      7.45 o 
   6  12   0      389.31      395.80      8.70 o 
   7  12   0       32.62       28.70      3.21 o 
   8  12   0       97.58       98.43      5.33 o 
   9  12   0      270.84      291.29     10.30 o 
  10  12   0        0.07       -2.74      3.92 o 
   1  13   0       71.91       59.32      3.56 o 
   2  13   0      361.17      365.36      8.22 o 
   3  13   0       51.25       43.65      3.20 o 
   4  13   0        0.95        1.89      1.68 o 
   5  13   0      227.63      233.98      8.47 o 
   6  13   0      102.77       99.20      4.69 o 
   7  13   0       50.25       49.69      4.09 o 
   8  13   0       22.22       20.44      3.22 o 
   9  13   0        9.33        9.59      4.15 o 
  10  13   0       26.60       27.46     10.07 o 
   0  14   0      674.30      710.09     18.62 o 
   1  14   0       18.36       16.70      2.48 o 
   2  14   0      456.50      486.00     10.16 o 
   3  14   0      327.53      327.31      7.94 o 
   4  14   0       10.56        9.07      2.08 o 
   5  14   0       48.29       51.72      3.66 o 
   6  14   0       86.40       81.26      4.44 o 
   7  14   0        7.71        5.32      3.45 o 
   8  14   0      267.45      300.45     10.34 o 
   9  14   0       12.25       11.06      4.53 o 
   1  15   0       84.67       96.19      5.28 o 
   2  15   0        0.00       -0.43      1.84 o 
   3  15   0       70.50       70.03      4.14 o 
   4  15   0      186.03      194.43      9.66 o 
   5  15   0        0.08        2.95      2.73 o 
   6  15   0        0.60       -1.94      2.52 o 
   7  15   0        0.57        2.47      3.16 o 
   8  15   0        2.08        1.11      3.17 o 
   0  16   0      690.94      661.24     22.97 o 
   1  16   0      172.98      185.16      7.05 o 
   2  16   0        7.61        3.13      2.43 o 
   3  16   0      331.26      326.34     10.31 o 
   4  16   0       40.92       37.28      3.88 o 
   5  16   0       34.86       32.49      3.82 o 
   6  16   0        6.93       10.37      3.05 o 
   7  16   0       40.13       36.52      4.77 o 
   8  16   0       88.75       90.25      9.15 o 
   1  17   0      524.00      527.07     14.34 o 
   2  17   0      276.77      272.74      9.71 o 
   3  17   0        0.87        0.34      2.72 o 
   4  17   0      821.67      816.79     19.24 o 
   5  17   0        1.20        2.92      2.84 o 
   6  17   0      176.83      179.05      9.18 o 
   7  17   0      212.34      240.48     10.04 o 
   0  18   0      113.84      107.53      9.87 o 
   1  18   0      105.05      100.49      6.69 o 
   2  18   0      232.61      253.96      9.69 o 
   3  18   0      223.47      231.44      9.48 o 
   4  18   0       51.36       53.65      5.34 o 
   5  18   0        8.89        4.13      3.95 o 
   6  18   0       95.97       91.82      7.98 o 
   1  19   0       91.35       88.14      6.63 o 
   2  19   0       45.53       46.25      5.11 o 
   3  19   0      139.74      135.81      9.21 o 
   4  19   0      503.23      511.97     14.94 o 
   0  20   0       24.91       18.02      6.07 o 
   1  20   0       81.05       77.72      9.51 o 
   2  20   0       30.38       34.66      4.93 o 
 -13   1   1        7.07        5.78      5.12 o 
 -12   1   1      129.02      149.77     11.82 o 
 -11   1   1      325.58      308.16     14.66 o 
 -10   1   1      146.25      135.91     10.02 o 
  -9   1   1      321.36      338.65     13.76 o 
  -8   1   1     1144.02     1144.03     19.00 o 
  -7   1   1      297.40      283.01      5.54 o 
  -6   1   1       51.53       37.98      1.85 o 
  -5   1   1     1389.52     1585.30     21.98 o 
  -4   1   1       12.66        9.73      0.98 o 
  -3   1   1     3880.65     3899.86     51.33 o 
  -2   1   1      423.60      410.35      5.97 o 
  -1   1   1       13.89       15.83      0.96 o 
   0   1   1      721.00      549.28     54.19 o 
   1   1   1     2555.08     2422.83     40.17 o 
   2   1   1     7405.50     7096.13    279.91 o 
   3   1   1     2307.54     2480.39     32.98 o 
   4   1   1       89.39      118.28      2.98 o 
   5   1   1     1543.00     1538.78     26.24 o 
   6   1   1      369.93      392.08      8.35 o 
   7   1   1      142.94      151.45      4.66 o 
   8   1   1     1681.91     1573.12     47.03 o 
   9   1   1      212.87      197.81      6.72 o 
  10   1   1      239.91      234.97     12.08 o 
  11   1   1       49.27       52.16      9.61 o 
  12   1   1      130.53      162.92     12.58 o 
  13   1   1      576.82      658.51     25.94 o 
 -13   2   1       68.46       74.36      9.20 o 
 -12   2   1       32.20       37.49      6.72 o 
 -11   2   1       33.10       24.99      5.43 o 
 -10   2   1      343.24      311.67     14.03 o 
  -9   2   1      433.72      424.72     17.40 o 
  -8   2   1       58.95       57.93      2.74 o 
  -7   2   1        5.43       11.20      1.58 o 
  -6   2   1      167.98      182.82      4.42 o 
  -5   2   1      172.95      149.47      3.66 o 
  -4   2   1     2231.20     2295.39     34.03 o 
  -3   2   1      378.19      402.77      6.24 o 
  -2   2   1      934.04      984.64     13.61 o 
  -1   2   1       35.64       36.07      1.18 o 
   0   2   1     6286.21     6315.72    116.41 o 
   1   2   1     2117.32     2200.51     29.13 o 
   2   2   1     5493.73     5390.28     70.58 o 
   3   2   1     1308.95     1383.72     18.96 o 
   4   2   1     1178.23     1211.09     16.97 o 
   5   2   1      138.94      138.66      3.13 o 
   6   2   1      113.50      102.65      2.79 o 
   7   2   1      184.05      170.90      8.12 o 
   8   2   1      102.96      109.21      5.78 o 
   9   2   1      582.66      563.46     14.73 o 
  10   2   1      142.07       60.02      9.26 o 
  11   2   1       12.14       11.48      4.92 o 
  12   2   1      280.31      299.67     15.50 o 
 -13   3   1        2.19        1.19      4.49 o 
 -12   3   1        0.48       -5.37      3.58 o 
 -11   3   1       27.85       29.38      8.02 o 
 -10   3   1       25.52       41.98      6.06 o 
  -9   3   1      203.65      188.38      7.65 o 
  -8   3   1       19.44       22.40      1.95 o 
  -7   3   1      145.46      129.94      3.57 o 
  -6   3   1       78.71       92.06      2.82 o 
  -5   3   1       57.93       63.56      2.33 o 
  -4   3   1       81.47       92.34      2.45 o 
  -3   3   1      126.05      115.21      2.84 o 
  -2   3   1      201.77      234.77      5.46 o 
  -1   3   1    18061.82    15327.26    646.97 o 
   0   3   1       41.59       38.77      1.56 o 
   1   3   1     8066.78     8068.24    104.95 o 
   2   3   1     1827.21     1870.44     27.70 o 
   3   3   1      546.62      589.97      8.87 o 
   4   3   1      117.29      121.86      3.87 o 
   5   3   1      276.89      273.29      5.09 o 
   6   3   1       31.87       34.36      1.84 o 
   7   3   1       45.69       50.58      4.80 o 
   8   3   1     1289.27     1272.36     23.84 o 
   9   3   1       21.04       18.98      3.40 o 
  10   3   1       80.74       75.63      5.93 o 
  11   3   1       74.91       59.87     21.86 o 
  12   3   1       77.87       48.07     31.05 o 
 -13   4   1       49.68       56.09      8.44 o 
 -12   4   1      177.59      219.74     17.64 o 
 -11   4   1        2.57       -0.94      4.21 o 
 -10   4   1     2183.93     1969.04     53.85 o 
  -9   4   1      455.68      418.06     12.48 o 
  -8   4   1      480.52      453.85      8.39 o 
  -7   4   1      531.66      529.08      9.12 o 
  -6   4   1      375.08      373.12      7.32 o 
  -5   4   1     4941.56     5193.67     75.02 o 
  -4   4   1     8759.77     8831.04    191.45 o 
  -3   4   1     3348.43     3392.39     49.30 o 
  -2   4   1      601.19      636.16     10.38 o 
  -1   4   1     2519.96     2446.58     46.51 o 
   0   4   1     4348.83     4523.19     65.52 o 
   1   4   1     5722.35     5815.84     83.86 o 
   2   4   1     4892.92     4946.98     71.65 o 
   3   4   1     1096.75     1138.20     16.19 o 
   4   4   1      119.45      171.75      3.70 o 
   5   4   1        0.85        5.94      1.04 o 
   6   4   1      548.14      553.00      9.19 o 
   7   4   1      269.84      256.13      6.29 o 
   8   4   1     1999.13     1910.32     30.48 o 
   9   4   1      429.81      443.74     11.25 o 
  10   4   1      107.05      124.97      7.60 o 
  11   4   1        0.87       -1.21      3.47 o 
  12   4   1       44.40       44.39      7.36 o 
 -12   5   1       29.13       29.37      7.79 o 
 -11   5   1       41.69       52.43      7.05 o 
 -10   5   1       29.45       29.71      5.41 o 
  -9   5   1      251.69      208.64     27.74 o 
  -8   5   1     1829.07     1860.58     29.21 o 
  -7   5   1      589.61      592.80     10.94 o 
  -6   5   1       11.72       15.53      1.59 o 
  -5   5   1      580.34      567.31     11.42 o 
  -4   5   1     1442.96     1488.49     21.13 o 
  -3   5   1       57.53       46.08      2.07 o 
  -2   5   1      140.91      155.56      3.48 o 
  -1   5   1      502.13      538.42      9.27 o 
   0   5   1     5989.84     6119.07     88.50 o 
   1   5   1        2.62        2.34      0.78 o 
   2   5   1      171.83      160.59      3.47 o 
   3   5   1       92.24       69.23      5.41 o 
   4   5   1     1437.33     1609.74     22.71 o 
   5   5   1       68.40       54.89      2.33 o 
   6   5   1       85.75       86.56      2.94 o 
   7   5   1       11.02        6.12      1.78 o 
   8   5   1        0.84        2.94      1.80 o 
   9   5   1       11.47        8.74      2.64 o 
  10   5   1       38.46       33.19      4.56 o 
  11   5   1        8.66        3.75      6.40 o 
  12   5   1        1.75        1.68      4.55 o 
 -12   6   1       55.77       55.21     11.00 o 
 -11   6   1       24.57       14.61      8.66 o 
 -10   6   1       55.80       67.56      6.68 o 
  -9   6   1      247.94      242.40     21.67 o 
  -8   6   1      425.20      446.71      8.59 o 
  -7   6   1      123.74      128.91      4.24 o 
  -6   6   1       30.61       19.94      1.86 o 
  -5   6   1      122.33      141.64      5.27 o 
  -4   6   1      260.81      227.17      4.86 o 
  -3   6   1      467.74      529.70      8.78 o 
  -2   6   1     2792.74     3049.28     41.31 o 
  -1   6   1      341.61      339.04      6.91 o 
   0   6   1     2617.70     2727.08     40.61 o 
   1   6   1       12.73        9.28      1.12 o 
   2   6   1       47.22       51.43      2.08 o 
   3   6   1     1352.82     1369.51     21.53 o 
   4   6   1      978.81     1004.32     15.07 o 
   5   6   1       20.13       19.91      1.68 o 
   6   6   1      149.44      129.08      3.71 o 
   7   6   1      561.00      577.37     11.41 o 
   8   6   1      159.61      140.00      5.08 o 
   9   6   1        0.97        0.63      2.30 o 
  10   6   1       40.42       40.27      7.95 o 
  11   6   1        3.34       -0.51      3.94 o 
  12   6   1       11.40        4.02      4.53 o 
 -12   7   1        1.79        4.88      4.61 o 
 -11   7   1       59.05       66.76      8.76 o 
 -10   7   1        1.13       -3.72      2.48 o 
  -9   7   1       79.26       51.54      6.58 o 
  -8   7   1      333.74      356.84      7.55 o 
  -7   7   1        5.61        9.16      2.15 o 
  -6   7   1       81.98       81.54      3.37 o 
  -5   7   1       20.63       25.75      2.30 o 
  -4   7   1      512.36      519.29      8.99 o 
  -3   7   1     3210.42     3264.82     44.45 o 
  -2   7   1     3626.19     3733.73     77.81 o 
  -1   7   1      354.99      330.61      6.22 o 
   0   7   1      673.39      648.69     11.39 o 
   1   7   1       19.12       13.02      1.57 o 
   2   7   1     1431.02     1401.88     20.22 o 
   3   7   1      489.92      458.08      8.71 o 
   4   7   1      388.55      406.60      7.46 o 
   5   7   1      586.96      530.73      9.29 o 
   6   7   1      510.66      498.57      9.06 o 
   7   7   1       84.00       86.52      4.20 o 
   8   7   1      647.78      616.96     12.48 o 
   9   7   1     1528.60     1515.14     29.29 o 
  10   7   1       72.15       76.00      6.56 o 
  11   7   1      122.24      125.22     12.74 o 
  12   7   1       84.67      103.67     23.53 o 
 -12   8   1       53.94       59.04      8.20 o 
 -11   8   1      102.82      113.33     10.26 o 
 -10   8   1        8.15       15.06      3.62 o 
  -9   8   1       35.77       23.98      3.83 o 
  -8   8   1      182.70      153.96      4.79 o 
  -7   8   1        0.68       -1.50      1.57 o 
  -6   8   1      239.64      251.14      5.93 o 
  -5   8   1       66.03       62.71      3.15 o 
  -4   8   1     1783.78     1705.52     24.70 o 
  -3   8   1      317.58      337.47      6.70 o 
  -2   8   1       38.01       33.11      4.40 o 
  -1   8   1      140.24      155.67      4.06 o 
   0   8   1     3448.77     3659.33     61.20 o 
   1   8   1     1298.91     1391.46     22.34 o 
   2   8   1       56.19       68.88      2.78 o 
   3   8   1      595.32      591.30     13.97 o 
   4   8   1       85.19       93.39      3.32 o 
   5   8   1        8.96       11.86      1.71 o 
   6   8   1      209.78      201.42      5.18 o 
   7   8   1        2.55       -0.02      1.74 o 
   8   8   1       43.23       32.36      3.14 o 
   9   8   1      172.93      193.96      7.43 o 
  10   8   1       69.77       79.51      6.77 o 
  11   8   1       14.88       13.51      5.28 o 
 -12   9   1        0.25       -1.52      4.11 o 
 -11   9   1       84.45       87.98      9.21 o 
 -10   9   1      101.75      101.75      8.97 o 
  -9   9   1       85.95       80.60      9.21 o 
  -8   9   1      212.97      226.78      6.83 o 
  -7   9   1      191.34      195.97      5.51 o 
  -6   9   1      894.06      877.61     14.53 o 
  -5   9   1      706.84      713.12     12.18 o 
  -4   9   1      209.22      210.15      5.38 o 
  -3   9   1     1621.56     1582.84     23.26 o 
  -2   9   1      265.65      250.50      8.59 o 
  -1   9   1      696.22      809.58     13.08 o 
   0   9   1     1001.03      964.20     20.42 o 
   1   9   1        0.30        0.37      1.27 o 
   2   9   1      480.16      505.96      9.06 o 
   3   9   1      565.28      561.55      9.85 o 
   4   9   1      327.26      336.19      7.56 o 
   5   9   1       59.21       66.44      3.24 o 
   6   9   1       68.77       66.27      3.34 o 
   7   9   1      485.86      475.83     10.50 o 
   8   9   1      467.05      461.73     10.58 o 
   9   9   1      128.03      123.83      6.61 o 
  10   9   1       21.56       30.22      4.98 o 
  11   9   1        3.00        0.00      4.22 o 
 -11  10   1       15.28       12.83      5.33 o 
 -10  10   1      185.94      181.11      9.21 o 
  -9  10   1       63.61       59.65      5.73 o 
  -8  10   1       61.92       48.80      3.74 o 
  -7  10   1      418.58      395.19      8.47 o 
  -6  10   1      132.66      117.52      4.45 o 
  -5  10   1      270.61      254.99      6.23 o 
  -4  10   1      399.30      390.19      8.00 o 
  -3  10   1      447.62      464.41      8.92 o 
  -2  10   1       27.87       22.17      3.56 o 
  -1  10   1       12.98       10.62      1.76 o 
   0  10   1      442.54      462.47      8.73 o 
   1  10   1     1201.00     1151.36     19.58 o 
   2  10   1      459.91      398.37      7.85 o 
   3  10   1        3.76        0.34      1.32 o 
   4  10   1     1477.86     1423.30     23.60 o 
   5  10   1      134.73      129.89      4.38 o 
   6  10   1      714.38      742.01     12.96 o 
   7  10   1      430.48      412.45      9.80 o 
   8  10   1        9.13        5.81      2.32 o 
   9  10   1       14.66       19.83      3.09 o 
  10  10   1      222.02      253.58     13.63 o 
  11  10   1        0.81        0.17     10.03 o 
 -11  11   1       11.12       17.61      5.91 o 
 -10  11   1       90.51       92.90      7.40 o 
  -9  11   1      104.02      106.81      7.54 o 
  -8  11   1        4.64        4.57      2.35 o 
  -7  11   1       11.80        8.28      2.07 o 
  -6  11   1      502.80      510.51     10.11 o 
  -5  11   1      313.75      307.17      7.21 o 
  -4  11   1      330.16      358.76      7.82 o 
  -3  11   1        0.52       -0.92      1.43 o 
  -2  11   1       31.27       26.86      3.19 o 
  -1  11   1       87.49       92.05      3.85 o 
   0  11   1       32.72       33.45      2.60 o 
   1  11   1       42.50       39.10      3.09 o 
   2  11   1        0.76        1.12      1.51 o 
   3  11   1      106.67      109.62      4.17 o 
   4  11   1        7.43        9.23      1.81 o 
   5  11   1       73.47       77.50      3.79 o 
   6  11   1       24.41       22.42      2.62 o 
   7  11   1      145.17      139.36      5.66 o 
   8  11   1       43.81       42.60      5.32 o 
   9  11   1       20.65       40.71      3.92 o 
  10  11   1      103.65      100.15     14.94 o 
 -10  12   1      348.88      383.86     13.88 o 
  -9  12   1        1.19       -0.95      4.07 o 
  -8  12   1       19.74       11.94      2.75 o 
  -7  12   1      199.59      189.96      5.88 o 
  -6  12   1      348.20      353.07      8.18 o 
  -5  12   1        6.21       11.72      2.16 o 
  -4  12   1      929.04      921.59     15.63 o 
  -3  12   1       31.03       41.20      3.33 o 
  -2  12   1      259.97      253.76      7.97 o 
  -1  12   1      927.02      924.14     15.46 o 
   0  12   1      639.23      649.44     11.80 o 
   1  12   1      218.75      197.36      6.19 o 
   2  12   1       82.17       79.44      4.87 o 
   3  12   1      137.80      123.48      4.59 o 
   4  12   1       13.72       12.01      2.12 o 
   5  12   1      177.13      174.85      5.32 o 
   6  12   1      168.21      169.94      8.11 o 
   7  12   1      128.23      132.86      5.93 o 
   8  12   1       28.20       29.64      4.03 o 
   9  12   1      130.16      147.45      7.78 o 
  10  12   1       54.58       46.45     11.20 o 
 -10  13   1        2.18        1.53      3.55 o 
  -9  13   1      353.47      364.17     13.27 o 
  -8  13   1      199.34      207.07      7.24 o 
  -7  13   1       10.51        9.16      2.29 o 
  -6  13   1      576.74      579.88     11.55 o 
  -5  13   1      192.35      178.97      5.72 o 
  -4  13   1     1172.76     1167.93     19.90 o 
  -3  13   1     1016.23     1019.71     18.75 o 
  -2  13   1     1132.75     1166.18     23.21 o 
  -1  13   1        5.89        8.21      2.12 o 
   0  13   1      175.28      172.98      5.43 o 
   1  13   1        2.75       -0.95      1.91 o 
   2  13   1       99.21       98.38      4.45 o 
   3  13   1      209.12      198.43      5.76 o 
   4  13   1      249.70      247.81      8.02 o 
   5  13   1      239.77      237.62      8.05 o 
   6  13   1        2.09        1.63      2.57 o 
   7  13   1       83.00       82.54      5.74 o 
   8  13   1      425.04      434.64     12.60 o 
   9  13   1        5.79        3.94      3.56 o 
  10  13   1       49.10       27.44      9.79 o 
  -9  14   1      125.91      132.01     10.62 o 
  -8  14   1      108.04      105.55      5.87 o 
  -7  14   1      146.32      152.49      6.09 o 
  -6  14   1       51.57       60.26      3.96 o 
  -5  14   1        2.55        1.12      2.00 o 
  -4  14   1      157.08      145.80      5.51 o 
  -3  14   1      426.28      403.02     15.78 o 
  -2  14   1      670.37      696.17     14.28 o 
  -1  14   1      308.43      312.69      7.68 o 
   0  14   1      104.74      111.48      4.81 o 
   1  14   1        4.18        2.78      2.22 o 
   2  14   1        2.12        0.13      2.08 o 
   3  14   1       74.64       70.94      4.44 o 
   4  14   1      380.81      360.31      9.42 o 
   5  14   1      139.56      136.99      6.66 o 
   6  14   1        5.04        4.98      3.00 o 
   7  14   1       35.06       34.60      4.28 o 
   8  14   1       75.24       72.27      5.86 o 
   9  14   1       85.88       83.13      6.45 o 
  -9  15   1        9.93       13.54      5.52 o 
  -8  15   1       52.57       57.49      6.38 o 
  -7  15   1        7.63        8.70      2.53 o 
  -6  15   1      766.05      760.06     14.52 o 
  -5  15   1      155.16      138.31      5.58 o 
  -4  15   1       65.26       64.05      5.26 o 
  -3  15   1       25.41       27.29      3.01 o 
  -2  15   1       18.70       19.52      3.30 o 
  -1  15   1      125.96      124.42      6.02 o 
   0  15   1      189.80      182.66      8.98 o 
   1  15   1        0.11        1.01      2.88 o 
   2  15   1      483.34      483.01     11.62 o 
   3  15   1     1281.50     1236.03     22.71 o 
   4  15   1       72.37       68.05      7.39 o 
   5  15   1      327.15      351.91     10.82 o 
   6  15   1       42.69       43.13      4.83 o 
   7  15   1      111.03      103.53      6.78 o 
   8  15   1      171.95      167.75     10.08 o 
  -8  16   1       19.60       19.20      6.06 o 
  -7  16   1       68.26       53.80      6.09 o 
  -6  16   1       21.23       24.42      4.78 o 
  -5  16   1        1.47       -0.13      2.57 o 
  -4  16   1        2.11        0.43      2.19 o 
  -3  16   1       54.83       60.28      4.53 o 
  -2  16   1        7.82        8.31      2.61 o 
  -1  16   1      109.30      101.89      5.62 o 
   0  16   1       56.69       55.96      4.64 o 
   1  16   1      648.36      639.07     16.03 o 
   2  16   1      166.53      169.75      6.86 o 
   3  16   1      307.95      299.90      9.27 o 
   4  16   1      862.92      850.15     17.53 o 
   5  16   1       42.15       45.75      5.43 o 
   6  16   1       82.09       82.21      6.58 o 
   7  16   1       62.90       78.28      6.25 o 
   8  16   1        8.20        3.89      3.72 o 
  -7  17   1       15.26       13.04      4.56 o 
  -6  17   1       11.65        5.45      3.26 o 
  -5  17   1       93.14       92.82      6.42 o 
  -4  17   1        2.69        1.05      2.31 o 
  -3  17   1       19.39       14.67      4.39 o 
  -2  17   1        0.11       -1.81      2.64 o 
  -1  17   1        2.20        1.92      2.78 o 
   0  17   1      128.85      114.73      6.14 o 
   1  17   1        1.54        2.84      2.47 o 
   2  17   1       54.53       57.13      4.68 o 
   3  17   1        5.88        6.11      2.85 o 
   4  17   1       88.14       95.61      6.91 o 
   5  17   1       39.94       35.98      4.20 o 
   6  17   1        9.68        5.17      3.60 o 
   7  17   1       30.67       29.88      4.77 o 
  -6  18   1      115.25      114.80      7.41 o 
  -5  18   1        7.51        0.12      3.00 o 
  -4  18   1       32.93       38.37      6.81 o 
  -3  18   1        5.31        6.83      3.23 o 
  -2  18   1      485.51      498.30     14.18 o 
  -1  18   1      267.93      272.47     10.10 o 
   0  18   1        5.73        3.41      3.06 o 
   1  18   1      127.96      126.85      8.80 o 
   2  18   1       39.62       43.57      5.00 o 
   3  18   1        0.02        0.99      2.72 o 
   4  18   1       55.29       58.50      5.06 o 
   5  18   1      178.53      161.41     15.82 o 
   6  18   1      169.08      191.84     17.07 o 
  -4  19   1      116.12      106.51      7.41 o 
  -3  19   1       87.44       84.01     10.29 o 
  -2  19   1       76.91       81.03      6.42 o 
  -1  19   1        3.12        1.93      3.16 o 
   0  19   1        1.20       -0.40      3.13 o 
   1  19   1       18.03       12.94      3.26 o 
   2  19   1      163.77      160.88     10.51 o 
   3  19   1       60.31       65.33      6.61 o 
   4  19   1        7.00        5.14      3.48 o 
  -2  20   1        3.84        2.02      3.34 o 
  -1  20   1        8.99       14.33      4.00 o 
   0  20   1       64.14       58.86      7.20 o 
   1  20   1       51.79       53.73      6.60 o 
   2  20   1        3.58        7.66      3.71 o 
 -13   0   2       66.91       55.35     11.58 o 
 -12   0   2      599.62      611.14     33.00 o 
 -11   0   2       86.31      111.34     13.60 o 
 -10   0   2       28.01       26.31      7.18 o 
  -9   0   2     1069.94     1072.71     29.95 o 
  -8   0   2     1665.48     1580.12     40.90 o 
  -7   0   2      456.14      492.46     15.41 o 
  -6   0   2     1071.58     1113.30     29.09 o 
  -5   0   2      507.91      427.51     12.87 o 
  -4   0   2     6740.97     7170.82    164.34 o 
  -3   0   2     5086.82     5250.18    120.53 o 
  -2   0   2      163.98      190.66      6.82 o 
  -1   0   2      228.72      280.58      6.23 o 
   0   0   2    19264.99    16002.78   1141.81 o 
   1   0   2    10462.82     9955.80    196.03 o 
   2   0   2     6702.29     6392.82    260.06 o 
   3   0   2      323.81      439.09     12.91 o 
   4   0   2      784.49      755.63     15.54 o 
   5   0   2     4352.82     4125.08    194.84 o 
   6   0   2      297.35      347.91      9.75 o 
   7   0   2     1222.71     1198.81     43.68 o 
   8   0   2        0.12        0.00      2.20 o 
   9   0   2       28.69       24.57      4.47 o 
  10   0   2     1156.42     1155.41     33.09 o 
  11   0   2      525.49      517.31     28.99 o 
  12   0   2      393.62      372.17     25.02 o 
 -13   1   2       93.66       94.22     10.18 o 
 -12   1   2      138.10      153.28     11.90 o 
 -11   1   2      100.69       81.99     11.78 o 
 -10   1   2       19.41       21.58      3.65 o 
  -9   1   2      196.77      177.07      6.70 o 
  -8   1   2        4.73        5.98      1.92 o 
  -7   1   2        0.76        1.14      1.10 o 
  -6   1   2     1461.11     1522.26     21.44 o 
  -5   1   2       34.38       58.28      3.52 o 
  -4   1   2       10.08        9.80      1.10 o 
  -3   1   2      905.64      930.98     12.99 o 
  -2   1   2     2954.80     2964.17     39.16 o 
  -1   1   2     3784.97     3823.01     54.57 o 
   0   1   2      918.60      888.21     13.26 o 
   1   1   2     3401.29     3365.81     75.28 o 
   2   1   2      582.29      575.64     13.12 o 
   3   1   2      405.73      425.26      8.17 o 
   4   1   2      831.40      854.90     15.24 o 
   5   1   2      283.12      291.97      6.49 o 
   6   1   2       27.17       23.23      2.21 o 
   7   1   2      973.30      926.59     18.31 o 
   8   1   2      281.23      261.42      8.78 o 
   9   1   2      508.59      480.13     13.47 o 
  10   1   2       61.81       67.92      5.45 o 
  11   1   2      152.13      184.93     16.75 o 
  12   1   2        9.42        7.06      4.03 o 
 -13   2   2      101.16      110.03     11.00 o 
 -12   2   2        3.74        2.99      4.30 o 
 -11   2   2       46.06       55.82      8.30 o 
 -10   2   2      226.72      182.88     10.54 o 
  -9   2   2      146.88      150.21      5.67 o 
  -8   2   2      227.01      204.32      7.60 o 
  -7   2   2       16.15       15.99      2.00 o 
  -6   2   2     3357.21     3496.75     47.08 o 
  -5   2   2       25.27       39.66      1.68 o 
  -4   2   2       57.66       60.42      2.02 o 
  -3   2   2       35.89       36.67      1.58 o 
  -2   2   2     1754.18     1770.74     23.88 o 
  -1   2   2     7290.76     7493.71    165.47 o 
   0   2   2      791.05      767.17     18.51 o 
   1   2   2     1333.87     1319.22     19.53 o 
   2   2   2     1060.98     1000.16     17.69 o 
   3   2   2        5.29        6.31      0.92 o 
   4   2   2       71.15       66.07      2.41 o 
   5   2   2      213.43      165.00      4.16 o 
   6   2   2       25.32       25.29      1.91 o 
   7   2   2      152.89      157.65      5.62 o 
   8   2   2      835.60      820.08     17.10 o 
   9   2   2      781.03      770.61     16.72 o 
  10   2   2      196.61      206.23      7.52 o 
  11   2   2       20.89       24.55     11.64 o 
  12   2   2        0.03        0.53      4.36 o 
 -13   3   2      134.81      153.84     18.80 o 
 -12   3   2      271.88      286.21     14.87 o 
 -11   3   2        1.41       -1.09      3.70 o 
 -10   3   2      228.14      218.90      8.88 o 
  -9   3   2      134.54      126.22      5.86 o 
  -8   3   2      935.60      908.02     18.21 o 
  -7   3   2     2342.56     2325.83     32.35 o 
  -6   3   2       90.13       80.58      3.42 o 
  -5   3   2      458.25      500.56      8.12 o 
  -4   3   2       17.40       23.11      1.38 o 
  -3   3   2     2177.82     2310.35     31.21 o 
  -2   3   2     2980.71     3122.63     41.60 o 
  -1   3   2    24715.55    20460.46    534.61 o 
   0   3   2     6995.27     6980.51    129.28 o 
   1   3   2     5103.71     5141.48     67.59 o 
   2   3   2     2666.92     2712.83     36.28 o 
   3   3   2       37.88       27.82      1.49 o 
   4   3   2     1268.16     1203.45     19.10 o 
   5   3   2        6.21        6.65      1.27 o 
   6   3   2      794.09      764.89     13.41 o 
   7   3   2       54.75       58.54      3.90 o 
   8   3   2      203.74      204.11      6.79 o 
   9   3   2      665.80      656.02     17.45 o 
  10   3   2       29.92       29.66      4.20 o 
  11   3   2       15.71       15.43      5.01 o 
  12   3   2      180.21      180.62     13.62 o 
 -13   4   2        2.37       -5.85      4.24 o 
 -12   4   2       18.21       18.36      5.73 o 
 -11   4   2       13.07        5.50      4.14 o 
 -10   4   2      402.10      363.78     12.01 o 
  -9   4   2      752.18      688.20     15.09 o 
  -8   4   2      298.55      275.45      8.05 o 
  -7   4   2        6.37        5.72      1.37 o 
  -6   4   2       11.84       22.70      1.74 o 
  -5   4   2        0.22        1.05      0.89 o 
  -4   4   2      329.29      378.23      6.52 o 
  -3   4   2      141.15      165.14      3.54 o 
  -2   4   2      352.62      326.35      5.59 o 
  -1   4   2     1965.88     2043.43     27.72 o 
   0   4   2      937.27     1018.12     17.89 o 
   1   4   2        0.12        1.16      0.58 o 
   2   4   2       15.34       14.19      1.06 o 
   3   4   2      620.69      677.40     10.28 o 
   4   4   2     1175.28     1294.66     20.20 o 
   5   4   2       83.32      105.37      2.96 o 
   6   4   2      270.68      252.08      6.74 o 
   7   4   2        0.01       -0.72      1.45 o 
   8   4   2       97.14       94.29      5.14 o 
   9   4   2       54.25       53.22      4.32 o 
  10   4   2        0.15        3.04      2.53 o 
  11   4   2       24.21       28.58      5.89 o 
  12   4   2       14.47        9.41      5.25 o 
 -13   5   2       64.39       47.43      7.77 o 
 -12   5   2      157.63      200.62     19.33 o 
 -11   5   2       63.55       79.00     13.88 o 
 -10   5   2       52.00       48.83      5.49 o 
  -9   5   2      512.06      464.78     11.52 o 
  -8   5   2      343.10      336.02      8.98 o 
  -7   5   2      448.21      417.42      7.79 o 
  -6   5   2      193.21      183.72      4.43 o 
  -5   5   2     1554.07     1585.33     22.62 o 
  -4   5   2      464.91      461.58      7.82 o 
  -3   5   2        8.64        7.75      2.40 o 
  -2   5   2     4900.33     5311.64     76.48 o 
  -1   5   2     3991.45     4265.11     56.68 o 
   0   5   2      794.02      779.29     12.57 o 
   1   5   2      106.34      110.71      2.88 o 
   2   5   2     1761.31     1842.30     25.47 o 
   3   5   2      258.23      223.18      4.48 o 
   4   5   2     2202.16     2299.42     34.72 o 
   5   5   2        0.61        0.36      0.84 o 
   6   5   2      180.15      173.36      6.13 o 
   7   5   2      418.55      413.62      8.98 o 
   8   5   2      438.54      468.96     11.61 o 
   9   5   2      797.79      802.00     17.61 o 
  10   5   2      250.19      251.94     10.31 o 
  11   5   2       33.08       39.75      6.58 o 
  12   5   2        2.92       -5.81      3.87 o 
 -12   6   2       87.02       91.95      9.53 o 
 -11   6   2       76.79       76.85      8.45 o 
 -10   6   2       47.04       58.82      5.48 o 
  -9   6   2       37.03       25.10      2.98 o 
  -8   6   2       63.56       64.41      4.20 o 
  -7   6   2       13.26       11.18      1.73 o 
  -6   6   2     1035.16      992.51     16.61 o 
  -5   6   2      144.10      155.21      4.33 o 
  -4   6   2      337.59      367.37      7.34 o 
  -3   6   2     2839.48     2972.01     44.03 o 
  -2   6   2      798.93      798.12     13.24 o 
  -1   6   2     1215.23     1390.85     19.83 o 
   0   6   2      201.02      179.70      3.87 o 
   1   6   2        2.38        2.48      0.81 o 
   2   6   2     1098.10     1071.97     15.72 o 
   3   6   2     1922.25     1993.52     27.77 o 
   4   6   2        0.91        0.68      1.02 o 
   5   6   2     2063.53     1985.95     28.05 o 
   6   6   2      473.45      464.12      9.59 o 
   7   6   2        3.78        6.82      2.09 o 
   8   6   2      155.13      161.95      6.52 o 
   9   6   2      331.00      329.64      9.84 o 
  10   6   2      595.35      612.60     15.11 o 
  11   6   2      705.91      744.34     26.62 o 
  12   6   2      135.53      178.49     23.60 o 
 -12   7   2        2.01        3.17      6.32 o 
 -11   7   2       34.86       27.94      6.14 o 
 -10   7   2        6.39        3.79      2.76 o 
  -9   7   2       39.36       42.63      4.33 o 
  -8   7   2       13.51       13.88      2.10 o 
  -7   7   2       60.14       65.71      3.76 o 
  -6   7   2       63.09       68.84      4.04 o 
  -5   7   2       97.97      106.14      5.80 o 
  -4   7   2      237.29      256.51      7.75 o 
  -3   7   2      418.94      402.85     10.71 o 
  -2   7   2      379.93      418.46      7.53 o 
  -1   7   2      989.56     1023.87     16.84 o 
   0   7   2      441.70      470.12      8.03 o 
   1   7   2       17.22       25.05      1.61 o 
   2   7   2      416.63      456.02      7.88 o 
   3   7   2      380.65      333.80      6.37 o 
   4   7   2        1.81        0.67      0.94 o 
   5   7   2      630.75      628.05     10.60 o 
   6   7   2      905.63      905.42     16.25 o 
   7   7   2      335.90      315.77      7.81 o 
   8   7   2       45.60       54.95      5.22 o 
   9   7   2       52.83       60.08      4.82 o 
  10   7   2       41.98       33.32      4.09 o 
  11   7   2        0.01        2.30      4.25 o 
 -12   8   2        5.70        4.48      3.27 o 
 -11   8   2      397.46      398.65     25.21 o 
 -10   8   2       39.68       33.01      4.39 o 
  -9   8   2      247.74      234.08     18.99 o 
  -8   8   2       90.75       99.26      4.78 o 
  -7   8   2       57.75       59.29      3.25 o 
  -6   8   2      103.08      106.38      4.38 o 
  -5   8   2       26.68       30.32      2.34 o 
  -4   8   2      398.77      399.55      9.89 o 
  -3   8   2     1011.62      980.06     16.68 o 
  -2   8   2      490.38      577.79      9.85 o 
  -1   8   2       42.77       50.01      2.73 o 
   0   8   2      813.52      776.09     12.33 o 
   1   8   2       42.68       44.12      2.23 o 
   2   8   2      306.29      300.37      6.01 o 
   3   8   2      706.08      694.83     11.40 o 
   4   8   2     1010.52     1034.28     24.26 o 
   5   8   2     1080.10     1041.75     16.25 o 
   6   8   2       36.46       35.48      3.52 o 
   7   8   2      113.44      109.52      4.83 o 
   8   8   2      265.99      274.16      8.73 o 
   9   8   2        4.66        3.62      2.71 o 
  10   8   2      313.42      350.86     10.89 o 
  11   8   2      152.10      164.39     14.32 o 
 -12   9   2      181.39      198.40     14.33 o 
 -11   9   2      203.24      217.18      9.94 o 
 -10   9   2      607.64      596.58     17.58 o 
  -9   9   2      127.72      123.78      7.66 o 
  -8   9   2      579.99      578.23     12.19 o 
  -7   9   2      558.00      531.27     10.11 o 
  -6   9   2       39.95       41.39      2.85 o 
  -5   9   2      293.06      313.22      7.75 o 
  -4   9   2        0.82        2.35      1.51 o 
  -3   9   2      432.83      477.67      9.73 o 
  -2   9   2      618.58      570.37     10.03 o 
  -1   9   2        1.81        0.07      1.36 o 
   0   9   2        4.86        7.65      1.44 o 
   1   9   2      292.10      269.62      5.78 o 
   2   9   2       19.66       11.31      1.59 o 
   3   9   2      623.36      601.01     10.39 o 
   4   9   2      419.91      461.57      8.67 o 
   5   9   2      100.97      109.28      4.11 o 
   6   9   2      985.53     1005.94     18.14 o 
   7   9   2      687.37      666.30     13.49 o 
   8   9   2       18.96       13.49      3.85 o 
   9   9   2      450.97      460.92     12.57 o 
  10   9   2      199.07      206.51      8.55 o 
  11   9   2      197.31      175.37     19.86 o 
 -11  10   2      238.50      251.53     11.10 o 
 -10  10   2       54.53       55.81      9.14 o 
  -9  10   2        6.44        3.38      3.02 o 
  -8  10   2      169.75      149.22      5.87 o 
  -7  10   2      340.76      310.51      7.30 o 
  -6  10   2     1734.50     1705.85     25.65 o 
  -5  10   2      279.21      275.55      6.56 o 
  -4  10   2       13.72       15.91      2.09 o 
  -3  10   2       17.74       12.31      1.82 o 
  -2  10   2       26.86       29.65      2.37 o 
  -1  10   2      126.81       95.04      3.74 o 
   0  10   2       15.08        9.59      1.68 o 
   1  10   2        4.74        2.88      1.45 o 
   2  10   2        9.85        9.29      1.62 o 
   3  10   2       46.98       42.23      2.65 o 
   4  10   2      631.02      615.82     10.98 o 
   5  10   2       12.04        8.99      2.61 o 
   6  10   2      147.13      139.98      5.30 o 
   7  10   2       94.26       99.25      4.88 o 
   8  10   2       29.87       26.39      3.13 o 
   9  10   2       15.90       11.09      4.09 o 
  10  10   2        3.31        5.55      3.85 o 
  11  10   2        0.59        1.61      7.52 o 
 -11  11   2       49.07       57.07     10.06 o 
 -10  11   2      173.05      175.58      9.64 o 
  -9  11   2      121.31      121.98     10.87 o 
  -8  11   2      324.12      339.40      8.98 o 
  -7  11   2      283.61      289.19      7.22 o 
  -6  11   2        0.90        1.31      1.74 o 
  -5  11   2      302.54      287.37      6.98 o 
  -4  11   2      477.42      466.56      9.33 o 
  -3  11   2        0.40        0.38      1.22 o 
  -2  11   2     1166.13     1189.18     20.58 o 
  -1  11   2     2559.84     2725.08     38.60 o 
   0  11   2      209.40      219.66      9.04 o 
   1  11   2      356.64      337.17      7.23 o 
   2  11   2      174.28      171.03      4.96 o 
   3  11   2       72.33       63.16      3.27 o 
   4  11   2     1188.93     1147.58     18.26 o 
   5  11   2       42.15       43.57      4.60 o 
   6  11   2      253.27      229.88      8.02 o 
   7  11   2      329.58      368.40     10.83 o 
   8  11   2      386.85      384.49     13.99 o 
   9  11   2      651.58      649.78     22.26 o 
  10  11   2       75.76       81.34      8.85 o 
 -10  12   2       96.66       84.08      7.17 o 
  -9  12   2        0.09        0.47      3.05 o 
  -8  12   2        2.96        0.84      2.24 o 
  -7  12   2        1.40        0.16      1.85 o 
  -6  12   2      255.07      247.70      6.67 o 
  -5  12   2       65.88       62.54      3.66 o 
  -4  12   2     1083.82     1112.99     18.20 o 
  -3  12   2      831.54      856.80     16.14 o 
  -2  12   2      656.34      691.05     13.66 o 
  -1  12   2       98.06       94.97      4.18 o 
   0  12   2       30.26       43.28      3.31 o 
   1  12   2        8.09        4.01      2.01 o 
   2  12   2      398.22      409.87     11.59 o 
   3  12   2       35.44       38.17      3.31 o 
   4  12   2        4.80        6.08      2.23 o 
   5  12   2       19.76       26.42      3.00 o 
   6  12   2       27.48       28.57      5.10 o 
   7  12   2        3.69        0.35      3.20 o 
   8  12   2      105.10      103.13      7.20 o 
   9  12   2      116.47      115.30      8.38 o 
  10  12   2      104.31      109.86     11.38 o 
 -10  13   2      467.01      463.91     23.22 o 
  -9  13   2       58.47       44.10      5.58 o 
  -8  13   2        6.53        2.84      2.52 o 
  -7  13   2      102.81      104.03      4.99 o 
  -6  13   2       30.65       30.35      3.02 o 
  -5  13   2       47.15       48.41      3.51 o 
  -4  13   2       27.83       33.63      3.03 o 
  -3  13   2      149.57      154.98      5.84 o 
  -2  13   2      225.99      220.14      6.71 o 
  -1  13   2       74.02       61.51      6.63 o 
   0  13   2       44.33       38.74      4.04 o 
   1  13   2      155.91      162.99      5.99 o 
   2  13   2       56.05       56.30      3.93 o 
   3  13   2      358.09      346.88      8.96 o 
   4  13   2      124.02      122.15      5.50 o 
   5  13   2       30.51       33.67      3.39 o 
   6  13   2       91.72       78.50      5.53 o 
   7  13   2      232.38      223.80      8.89 o 
   8  13   2       58.18       47.01      4.90 o 
   9  13   2       42.98       32.70      5.58 o 
  -9  14   2       16.74       25.50      4.77 o 
  -8  14   2       84.50       92.27      7.23 o 
  -7  14   2       41.89       43.14      3.65 o 
  -6  14   2      306.46      315.26      8.15 o 
  -5  14   2     1577.07     1628.27     25.64 o 
  -4  14   2      223.93      231.10     10.02 o 
  -3  14   2      237.05      234.61     15.27 o 
  -2  14   2       71.40       79.28      5.31 o 
  -1  14   2      400.18      395.15      9.93 o 
   0  14   2      462.79      423.59     13.53 o 
   1  14   2        0.98        0.29      1.94 o 
   2  14   2      517.15      502.14     11.59 o 
   3  14   2      354.08      341.02      9.17 o 
   4  14   2      153.89      152.17      6.22 o 
   5  14   2      106.88      103.26      5.43 o 
   6  14   2       12.00        9.45      3.56 o 
   7  14   2      109.27      108.84      6.92 o 
   8  14   2      247.21      253.51     12.03 o 
   9  14   2        6.54        9.63      5.54 o 
  -9  15   2       56.55       69.68      8.44 o 
  -8  15   2       34.97       42.08     13.00 o 
  -7  15   2      164.59      162.93      6.84 o 
  -6  15   2       88.20       94.08      5.46 o 
  -5  15   2        3.83        6.47      2.62 o 
  -4  15   2       28.57       19.18      3.11 o 
  -3  15   2       58.55       55.50      5.67 o 
  -2  15   2      480.19      520.81     13.47 o 
  -1  15   2      141.12      122.09      5.98 o 
   0  15   2       63.94       67.39      5.23 o 
   1  15   2      157.61      158.47      6.46 o 
   2  15   2       54.09       57.72      4.43 o 
   3  15   2       40.61       50.34      4.26 o 
   4  15   2       73.34       66.30      4.63 o 
   5  15   2       31.15       25.04      4.04 o 
   6  15   2      120.12      127.88      8.62 o 
   7  15   2        3.53        1.34      3.30 o 
   8  15   2       13.80       10.21      3.77 o 
  -8  16   2       66.45       78.42      8.71 o 
  -7  16   2        8.49        5.45      2.93 o 
  -6  16   2       84.04       86.21      5.41 o 
  -5  16   2      458.52      447.48     11.33 o 
  -4  16   2        7.80        8.21      2.67 o 
  -3  16   2      113.40      116.58      7.91 o 
  -2  16   2        4.57        5.58      2.82 o 
  -1  16   2        6.81        7.10      2.71 o 
   0  16   2        0.42        0.97      1.69 o 
   1  16   2       15.11        9.97      2.87 o 
   2  16   2     1133.56     1105.03     21.22 o 
   3  16   2      128.83      124.67      6.44 o 
   4  16   2      134.12      122.88      6.36 o 
   5  16   2      190.84      187.72      8.64 o 
   6  16   2       40.90       27.35      4.28 o 
   7  16   2        7.44        9.16      4.04 o 
  -7  17   2       62.18       67.75      5.87 o 
  -6  17   2        0.34       -0.52      2.79 o 
  -5  17   2       23.86       30.56      3.78 o 
  -4  17   2        9.69        7.31      2.76 o 
  -3  17   2       87.59       85.06      8.23 o 
  -2  17   2      491.03      465.25     11.92 o 
  -1  17   2        0.44        1.72      2.62 o 
   0  17   2       49.83       58.58      6.06 o 
   1  17   2      154.40      159.38      7.15 o 
   2  17   2       61.12       56.31      6.23 o 
   3  17   2      405.91      411.83     11.77 o 
   4  17   2        2.95        3.66      2.71 o 
   5  17   2       37.99       39.75      5.06 o 
   6  17   2        2.50       -1.57      3.22 o 
  -6  18   2       55.68       60.43      9.08 o 
  -5  18   2       37.88       44.14      5.47 o 
  -4  18   2       10.66        5.89      3.75 o 
  -3  18   2        0.31       -2.66      2.45 o 
  -2  18   2       29.60       32.59      4.01 o 
  -1  18   2      143.06      139.45      7.65 o 
   0  18   2        3.85       -2.14      2.06 o 
   1  18   2       13.24        8.51      3.72 o 
   2  18   2       42.01       35.37      4.17 o 
   3  18   2      152.02      149.53      7.43 o 
   4  18   2       24.13       30.02      4.20 o 
   5  18   2       68.69       59.82      5.93 o 
  -4  19   2       11.84       11.08      3.52 o 
  -3  19   2      130.43      113.03      9.86 o 
  -2  19   2      547.92      592.71     16.26 o 
  -1  19   2      137.47      141.33      8.22 o 
   0  19   2      121.70      136.83      9.53 o 
   1  19   2      141.46      154.19      8.57 o 
   2  19   2        4.51        5.83      3.43 o 
   3  19   2        3.45       -0.88      2.86 o 
   4  19   2        0.40        2.43      3.78 o 
  -1  20   2       43.62       47.24      5.47 o 
   0  20   2       98.18       99.61     11.56 o 
   1  20   2        1.57       -1.12      3.12 o 
 -13   1   3        6.35        6.36      6.84 o 
 -12   1   3      166.35      182.22     26.16 o 
 -11   1   3      620.13      553.43     21.09 o 
 -10   1   3      310.02      286.15      8.70 o 
  -9   1   3      726.19      664.29     14.83 o 
  -8   1   3        0.88       -1.87      1.61 o 
  -7   1   3       91.92       82.74      4.96 o 
  -6   1   3     1592.26     1524.15     27.45 o 
  -5   1   3     1826.06     1869.45     32.56 o 
  -4   1   3      593.48      650.53     12.67 o 
  -3   1   3      302.16      326.58      5.28 o 
  -2   1   3      166.14      182.63      3.82 o 
  -1   1   3     1394.00     1509.97     25.31 o 
   0   1   3      757.82      783.04     11.23 o 
   1   1   3       76.89       77.34      2.03 o 
   2   1   3     2235.78     2320.27     34.51 o 
   3   1   3      183.15      196.67      4.35 o 
   4   1   3      961.53     1017.63     16.42 o 
   5   1   3      711.21      672.60     11.66 o 
   6   1   3      232.80      213.10     15.18 o 
   7   1   3     2403.15     2315.54     46.83 o 
   8   1   3       55.72       51.31      4.44 o 
   9   1   3      176.35      154.41      7.10 o 
  10   1   3      353.35      361.21     11.91 o 
  11   1   3      199.93      193.83      8.12 o 
  12   1   3        4.57        0.06      6.52 o 
 -13   2   3       86.34       80.35      9.54 o 
 -12   2   3       59.37       56.78     13.95 o 
 -11   2   3      153.17      159.34     10.83 o 
 -10   2   3      362.87      379.50     10.38 o 
  -9   2   3      264.34      272.89     11.32 o 
  -8   2   3      238.57      222.73      8.23 o 
  -7   2   3      890.82      891.12     17.73 o 
  -6   2   3      255.74      265.37      4.90 o 
  -5   2   3      223.01      184.50      3.60 o 
  -4   2   3     1519.64     1496.74     20.76 o 
  -3   2   3      114.80      143.76      3.24 o 
  -2   2   3     2128.40     2328.87     31.32 o 
  -1   2   3      335.17      356.58      7.92 o 
   0   2   3     2559.52     2681.48     38.93 o 
   1   2   3     4779.67     5048.49     72.29 o 
   2   2   3      950.14     1031.87     15.85 o 
   3   2   3      730.71      682.35     12.68 o 
   4   2   3      397.72      348.41      7.52 o 
   5   2   3      214.07      208.49      5.39 o 
   6   2   3     1516.10     1467.11     25.89 o 
   7   2   3     1522.95     1450.48     34.11 o 
   8   2   3        7.76       11.11      2.58 o 
   9   2   3       12.75       10.72      2.81 o 
  10   2   3      243.03      258.65      9.94 o 
  11   2   3      208.77      212.03      8.32 o 
  12   2   3      238.47      262.91     14.86 o 
 -13   3   3        2.19        1.51      4.65 o 
 -12   3   3        2.49        4.81      7.22 o 
 -11   3   3      122.29      114.24      7.51 o 
 -10   3   3       27.25       37.30      3.67 o 
  -9   3   3        6.57        6.39      2.16 o 
  -8   3   3        3.77        4.09      1.96 o 
  -7   3   3       42.15       39.65      3.12 o 
  -6   3   3      365.49      377.79      6.65 o 
  -5   3   3      222.05      202.33      4.10 o 
  -4   3   3      831.29      905.19     14.48 o 
  -3   3   3     1422.28     1480.56     20.64 o 
  -2   3   3      186.45      194.03      3.77 o 
  -1   3   3     1002.70     1033.17     16.05 o 
   0   3   3     2318.03     2354.09     31.71 o 
   1   3   3      113.89      126.97      2.81 o 
   2   3   3     2056.68     2144.25     29.15 o 
   3   3   3     1607.04     1692.02     23.43 o 
   4   3   3      491.67      528.11      9.66 o 
   5   3   3       31.84       22.25      1.88 o 
   6   3   3       17.43       15.18      1.83 o 
   7   3   3      182.49      173.98      8.26 o 
   8   3   3        0.58       -2.47      1.97 o 
   9   3   3       76.05       71.27      4.94 o 
  10   3   3       37.69       50.90      5.31 o 
  11   3   3       26.92       34.49      5.07 o 
  12   3   3       33.15       37.94      7.26 o 
 -13   4   3      212.22      207.59     14.13 o 
 -12   4   3       98.03      101.88     10.17 o 
 -11   4   3        3.09        5.63      3.50 o 
 -10   4   3       42.49       56.70      4.34 o 
  -9   4   3       22.79       23.97      2.94 o 
  -8   4   3      619.21      653.45     14.40 o 
  -7   4   3       76.61       66.07      3.94 o 
  -6   4   3      902.29      950.42     14.40 o 
  -5   4   3       83.30       73.95      2.91 o 
  -4   4   3       88.68       61.85      3.33 o 
  -3   4   3      375.26      383.70      6.57 o 
  -2   4   3      325.72      320.66      6.01 o 
  -1   4   3       99.77      106.44      2.82 o 
   0   4   3      728.64      709.33     13.27 o 
   1   4   3     4998.72     5031.13     66.54 o 
   2   4   3     1805.14     1863.49     28.16 o 
   3   4   3      114.45       90.70      2.98 o 
   4   4   3       73.51       87.28      2.43 o 
   5   4   3      221.63      191.18      5.04 o 
   6   4   3      769.72      744.54     13.48 o 
   7   4   3     2075.49     2027.15     36.55 o 
   8   4   3      632.64      595.75     16.24 o 
   9   4   3        7.28        4.45      2.90 o 
  10   4   3       37.83       34.33      4.80 o 
  11   4   3      578.94      604.00     19.04 o 
  12   4   3      230.50      234.25     29.48 o 
 -12   5   3      133.62      139.58     15.41 o 
 -11   5   3        0.21       -0.24      2.82 o 
 -10   5   3       35.15       36.83      3.75 o 
  -9   5   3      140.00      128.71      7.50 o 
  -8   5   3       20.02       19.28      2.71 o 
  -7   5   3      367.51      356.30      7.87 o 
  -6   5   3      202.57      185.70      4.45 o 
  -5   5   3       10.17        2.59      1.13 o 
  -4   5   3     1071.56     1079.90     17.48 o 
  -3   5   3     3621.83     3800.76     56.12 o 
  -2   5   3       17.31        9.38      1.12 o 
  -1   5   3     1536.76     1577.36     26.30 o 
   0   5   3        4.80       10.97      1.51 o 
   1   5   3      284.30      298.26      6.17 o 
   2   5   3      745.09      742.80     11.35 o 
   3   5   3     1098.87     1193.61     17.36 o 
   4   5   3       38.94       55.04      2.22 o 
   5   5   3      384.67      353.57      8.48 o 
   6   5   3      119.38      117.16      4.33 o 
   7   5   3      634.75      616.01     14.01 o 
   8   5   3      142.93      141.07      6.47 o 
   9   5   3       44.61       45.71      4.24 o 
  10   5   3      208.34      192.95      7.96 o 
  11   5   3      228.12      255.89     11.23 o 
  12   5   3       10.03       11.95      5.71 o 
 -12   6   3       38.88       32.73     10.00 o 
 -11   6   3      134.60      135.79      8.51 o 
 -10   6   3       28.30       29.29      4.75 o 
  -9   6   3       72.95       64.94      4.56 o 
  -8   6   3        1.71        1.90      1.91 o 
  -7   6   3       27.64       22.98      3.01 o 
  -6   6   3      221.35      223.24      5.19 o 
  -5   6   3      596.02      607.15     10.17 o 
  -4   6   3     1005.49     1009.89     27.46 o 
  -3   6   3      400.63      414.69      7.38 o 
  -2   6   3     1186.09     1422.07     20.43 o 
  -1   6   3     2189.08     2326.03     35.13 o 
   0   6   3     1004.49     1124.72     20.48 o 
   1   6   3        0.84       -0.24      1.05 o 
   2   6   3      553.64      587.72      9.49 o 
   3   6   3      313.67      337.22      6.27 o 
   4   6   3       21.66       12.94      1.40 o 
   5   6   3        5.81       10.45      1.60 o 
   6   6   3       68.92       67.92      3.61 o 
   7   6   3       54.51       62.26      3.66 o 
   8   6   3      893.46      857.14     18.46 o 
   9   6   3      686.91      658.02     15.70 o 
  10   6   3       50.61       43.59      5.24 o 
  11   6   3       51.80       56.07      6.24 o 
 -12   7   3      216.43      208.16     26.98 o 
 -11   7   3      605.57      580.35     17.57 o 
 -10   7   3       50.46       56.35      5.54 o 
  -9   7   3      641.77      606.09     17.57 o 
  -8   7   3      184.57      163.55      6.19 o 
  -7   7   3       68.44       69.09      3.37 o 
  -6   7   3     3938.93     3980.85     54.36 o 
  -5   7   3      630.61      607.83     10.42 o 
  -4   7   3      119.17       98.23      4.67 o 
  -3   7   3      761.80      756.19     12.11 o 
  -2   7   3     1128.67     1261.07     18.58 o 
  -1   7   3     3816.91     4005.27     59.27 o 
   0   7   3       91.76       69.08      3.10 o 
   1   7   3        0.05        4.14      3.77 o 
   2   7   3      929.73      914.24     13.99 o 
   3   7   3        8.21        5.74      1.23 o 
   4   7   3      206.51      168.55      4.22 o 
   5   7   3      953.82      989.02     19.27 o 
   6   7   3        2.23        4.00      1.81 o 
   7   7   3     1705.58     1612.72     28.97 o 
   8   7   3       65.12       68.45      4.85 o 
   9   7   3       60.15       69.78      5.24 o 
  10   7   3      386.32      392.74     11.71 o 
  11   7   3      294.23      328.02     13.12 o 
 -12   8   3        8.98        5.29      4.91 o 
 -11   8   3        7.49        7.74      3.68 o 
 -10   8   3       21.73       16.31      3.90 o 
  -9   8   3       34.35       39.33      3.82 o 
  -8   8   3       87.50       77.74      5.89 o 
  -7   8   3      468.24      434.78      8.63 o 
  -6   8   3       19.95       20.63      2.20 o 
  -5   8   3      406.95      366.39      8.45 o 
  -4   8   3        0.54       -0.23      1.27 o 
  -3   8   3       79.80       58.86      3.50 o 
  -2   8   3        0.02       -0.09      1.12 o 
  -1   8   3      286.46      294.87      6.51 o 
   0   8   3      512.10      556.46      9.37 o 
   1   8   3       32.26       26.56      1.97 o 
   2   8   3       21.91       24.81      1.87 o 
   3   8   3      134.24      111.57      3.44 o 
   4   8   3      102.19      114.86      3.61 o 
   5   8   3      334.87      367.31     12.50 o 
   6   8   3      559.23      559.38     12.78 o 
   7   8   3      289.36      311.26      8.06 o 
   8   8   3       68.68       80.56      5.29 o 
   9   8   3        3.17        5.55      2.93 o 
  10   8   3       78.87       80.02      7.10 o 
  11   8   3       48.46       38.02      7.43 o 
 -11   9   3      183.90      193.43     16.30 o 
 -10   9   3        0.69        1.09      2.87 o 
  -9   9   3      585.26      623.28     17.21 o 
  -8   9   3        6.07        4.42      3.37 o 
  -7   9   3       10.31        6.58      2.22 o 
  -6   9   3      320.36      289.92      7.24 o 
  -5   9   3       82.04       81.84      3.98 o 
  -4   9   3      242.48      235.89      6.87 o 
  -3   9   3      161.67      187.98      5.34 o 
  -2   9   3      440.32      455.08      8.52 o 
  -1   9   3     2952.89     3166.62     53.93 o 
   0   9   3      175.68      158.39      4.11 o 
   1   9   3        7.85        7.85      1.52 o 
   2   9   3      427.06      396.58      7.52 o 
   3   9   3      224.98      228.22      5.31 o 
   4   9   3       46.59       45.93      2.62 o 
   5   9   3      216.87      192.54      5.85 o 
   6   9   3       35.58       31.72      4.77 o 
   7   9   3        0.74        1.69      2.39 o 
   8   9   3      144.74      144.77      8.18 o 
   9   9   3        7.14       10.13      8.36 o 
  10   9   3        3.95        1.09      3.92 o 
  11   9   3      110.44      114.59     11.38 o 
 -11  10   3        3.34        5.56      3.40 o 
 -10  10   3      264.33      281.16     15.05 o 
  -9  10   3      261.37      272.88     19.40 o 
  -8  10   3       25.84       28.53      3.52 o 
  -7  10   3       45.61       49.92      3.27 o 
  -6  10   3      496.70      470.92      9.42 o 
  -5  10   3     1720.19     1708.77     25.57 o 
  -4  10   3      413.90      393.37      8.93 o 
  -3  10   3       96.41      119.88      5.24 o 
  -2  10   3     2437.99     2592.38     36.72 o 
  -1  10   3      640.13      636.59     13.60 o 
   0  10   3      241.49      193.98      4.94 o 
   1  10   3      768.82      707.90     13.52 o 
   2  10   3        0.04       -1.56      1.86 o 
   3  10   3      402.38      373.36      8.67 o 
   4  10   3       71.92       68.03      4.57 o 
   5  10   3      462.37      445.74     13.28 o 
   6  10   3      459.32      458.76     13.84 o 
   7  10   3      113.34      115.85      7.09 o 
   8  10   3        0.11       -1.31      3.16 o 
   9  10   3      446.06      456.38     15.41 o 
  10  10   3        3.34       -0.94      3.86 o 
 -11  11   3       28.98       41.42      5.84 o 
 -10  11   3      144.92      156.45      9.38 o 
  -9  11   3      141.16      157.31      7.81 o 
  -8  11   3        1.02       -1.59      2.19 o 
  -7  11   3       71.77       72.09      3.90 o 
  -6  11   3      414.22      442.80      9.24 o 
  -5  11   3       42.37       42.95      3.35 o 
  -4  11   3      143.99      146.72      5.42 o 
  -3  11   3      128.46      132.45      4.63 o 
  -2  11   3       99.22       97.06      5.82 o 
  -1  11   3        1.69        0.32      1.44 o 
   0  11   3      255.33      257.16      7.59 o 
   1  11   3       53.52       37.88      3.68 o 
   2  11   3       90.22       77.00      5.26 o 
   3  11   3        1.09        4.17      2.24 o 
   4  11   3       15.20       13.42      2.35 o 
   5  11   3       40.30       30.21      3.55 o 
   6  11   3        6.82        3.71      2.38 o 
   7  11   3       28.48       20.56      3.53 o 
   8  11   3       46.73       42.95      9.56 o 
   9  11   3        0.89       -2.77      3.65 o 
  10  11   3       13.17       15.19      5.35 o 
 -10  12   3       30.50       36.99      5.42 o 
  -9  12   3      117.20      104.36      7.76 o 
  -8  12   3       83.20       94.10      6.50 o 
  -7  12   3      493.57      487.92     10.24 o 
  -6  12   3      307.07      314.27      7.66 o 
  -5  12   3      734.61      753.94     13.60 o 
  -4  12   3      160.79      187.11      6.15 o 
  -3  12   3      119.67      107.45      5.23 o 
  -2  12   3      822.35      802.70     15.58 o 
  -1  12   3       35.28       38.23      3.27 o 
   0  12   3      149.84      153.67      5.77 o 
   1  12   3      286.06      272.20      7.61 o 
   2  12   3       50.13       42.43      3.48 o 
   3  12   3      300.69      295.16      8.03 o 
   4  12   3      392.21      370.77      9.21 o 
   5  12   3       20.09       19.05      3.31 o 
   6  12   3      216.00      214.17      8.11 o 
   7  12   3      111.32      126.90      7.03 o 
   8  12   3        5.95        6.35      4.01 o 
   9  12   3      256.45      269.03     18.35 o 
 -10  13   3       15.35       20.61      4.74 o 
  -9  13   3        0.16       -4.32      2.88 o 
  -8  13   3       16.56       11.03      3.05 o 
  -7  13   3      360.92      343.71      9.19 o 
  -6  13   3        3.33        7.85      2.45 o 
  -5  13   3        7.78        4.55      2.25 o 
  -4  13   3        0.04       -1.95      1.54 o 
  -3  13   3       67.55       65.63      4.55 o 
  -2  13   3      468.38      466.22     12.34 o 
  -1  13   3      272.64      244.38     16.06 o 
   0  13   3      237.74      239.42      7.31 o 
   1  13   3        0.07        1.17      2.01 o 
   2  13   3        0.65        4.31      2.26 o 
   3  13   3     2264.53     2137.09     35.06 o 
   4  13   3        9.95        7.30      2.33 o 
   5  13   3      214.79      225.29      8.62 o 
   6  13   3       13.11       10.01      3.28 o 
   7  13   3       47.70       43.21      4.78 o 
   8  13   3       57.61       55.96     10.35 o 
   9  13   3        0.91        5.20      4.25 o 
  -9  14   3       15.47       15.96      5.52 o 
  -8  14   3        7.06        5.43      3.28 o 
  -7  14   3        0.36       -0.26      2.62 o 
  -6  14   3       95.38       87.56      5.14 o 
  -5  14   3       25.50       25.80      3.25 o 
  -4  14   3       16.66       16.70      3.33 o 
  -3  14   3       30.61       32.18      3.66 o 
  -2  14   3      160.20      166.75      7.61 o 
  -1  14   3        2.88       -0.22      2.10 o 
   0  14   3        2.81        1.94      2.17 o 
   1  14   3       36.78       35.51      3.96 o 
   2  14   3      884.77      880.39     17.34 o 
   3  14   3       75.48       68.12      4.52 o 
   4  14   3      169.36      168.93      6.51 o 
   5  14   3      172.15      176.44      8.34 o 
   6  14   3      169.37      181.88      8.35 o 
   7  14   3        5.00        5.46      3.08 o 
   8  14   3        7.57       -0.65      4.18 o 
  -8  15   3      125.67      129.10      9.19 o 
  -7  15   3       28.30       27.11      4.05 o 
  -6  15   3      162.18      164.02      7.04 o 
  -5  15   3      418.11      459.55     11.39 o 
  -4  15   3       43.59       44.59      4.63 o 
  -3  15   3       15.53       11.63      2.81 o 
  -2  15   3       22.30       21.58      4.14 o 
  -1  15   3      629.03      614.95     21.81 o 
   0  15   3      259.84      266.89      8.21 o 
   1  15   3        0.08        0.74      2.19 o 
   2  15   3      225.28      209.39      7.25 o 
   3  15   3        3.10        2.06      2.34 o 
   4  15   3      224.36      216.80      7.75 o 
   5  15   3      467.07      462.71     14.80 o 
   6  15   3        4.13        3.52      3.63 o 
   7  15   3      297.97      308.65     12.69 o 
  -8  16   3       26.05       17.51      4.53 o 
  -7  16   3        1.71        4.13      3.04 o 
  -6  16   3        6.69       11.48      2.99 o 
  -5  16   3      292.59      299.41      9.11 o 
  -4  16   3      116.31      117.54      6.96 o 
  -3  16   3       31.03       32.65      3.81 o 
  -2  16   3       37.26       34.23      4.22 o 
  -1  16   3      358.40      376.45     10.31 o 
   0  16   3       45.07       44.68      4.19 o 
   1  16   3       90.70       92.40      5.55 o 
   2  16   3      120.86      108.46      6.09 o 
   3  16   3      227.87      241.98      8.17 o 
   4  16   3        9.05       10.05      3.50 o 
   5  16   3      140.39      159.72      8.65 o 
   6  16   3      215.03      216.70     10.40 o 
   7  16   3       99.65      106.11      8.47 o 
  -7  17   3      124.31      132.64      8.00 o 
  -6  17   3       36.10       53.28      4.79 o 
  -5  17   3        2.27        6.80      2.90 o 
  -4  17   3        5.52        4.30      3.37 o 
  -3  17   3      110.41      108.71      8.08 o 
  -2  17   3       19.13       19.34      3.72 o 
  -1  17   3       64.96       58.35      4.77 o 
   0  17   3       57.76       62.51      6.90 o 
   1  17   3        2.42        3.25      2.69 o 
   2  17   3        3.26        2.24      3.37 o 
   3  17   3      430.64      416.83     11.36 o 
   4  17   3      113.17      116.91      7.55 o 
   5  17   3       38.43       42.48      5.24 o 
   6  17   3        9.66        5.30      3.65 o 
  -5  18   3      264.04      249.49      8.81 o 
  -4  18   3       84.48       77.06      6.22 o 
  -3  18   3        6.89        3.05      2.65 o 
  -2  18   3       62.82       73.60      5.42 o 
  -1  18   3        0.20       -2.74      2.51 o 
   0  18   3      213.65      225.65      8.47 o 
   1  18   3       71.22       63.83      5.24 o 
   2  18   3        1.15        2.33      2.82 o 
   3  18   3      848.72      869.15     18.71 o 
   4  18   3      331.77      386.19     12.92 o 
  -4  19   3       43.38       48.98      7.95 o 
  -3  19   3       13.84        8.45      2.60 o 
  -2  19   3      349.37      361.53     10.89 o 
  -1  19   3       58.62       69.29      6.41 o 
   0  19   3      173.84      179.88     14.32 o 
   1  19   3        0.11       -0.25      2.94 o 
   2  19   3        3.40       -1.65      2.83 o 
   3  19   3       46.99       62.93      5.48 o 
 -13   0   4       23.51       11.80      7.14 o 
 -12   0   4      174.27      190.85     17.12 o 
 -11   0   4       59.80       57.23      6.66 o 
 -10   0   4        2.36        6.14      3.44 o 
  -9   0   4      979.53      914.38     27.07 o 
  -8   0   4      790.01      747.46     22.76 o 
  -7   0   4     1230.82     1205.52     37.21 o 
  -6   0   4       10.29        7.57      2.62 o 
  -5   0   4       59.18       60.34      4.81 o 
  -4   0   4     1459.76     1436.76     36.27 o 
  -3   0   4     1968.66     1993.79     38.50 o 
  -2   0   4     2834.06     3100.53     84.39 o 
  -1   0   4      227.21      222.47      7.40 o 
   0   0   4      386.10      406.84      9.43 o 
   1   0   4      593.98      601.61     23.77 o 
   2   0   4      260.85      265.34     10.35 o 
   3   0   4     7459.27     8284.95    180.46 o 
   4   0   4       48.07       60.07      2.65 o 
   5   0   4      333.83      365.40     12.77 o 
   6   0   4     1234.48     1216.87     32.98 o 
   7   0   4     1577.15     1610.01     42.50 o 
   8   0   4     2145.43     2073.17     53.59 o 
   9   0   4        0.02        0.31      3.07 o 
  10   0   4        0.22        1.53      3.62 o 
  11   0   4       11.58       12.85      4.80 o 
  12   0   4      682.72      670.85     36.68 o 
 -13   1   4        0.08        4.46      6.50 o 
 -12   1   4        5.48        2.45      4.23 o 
 -11   1   4       66.02       54.78      5.58 o 
 -10   1   4       37.21       38.76      3.99 o 
  -9   1   4      135.82      130.73      5.94 o 
  -8   1   4     1644.22     1604.47     29.94 o 
  -7   1   4     3302.28     3241.45     55.66 o 
  -6   1   4       61.92       64.58      3.75 o 
  -5   1   4      202.73      184.68      5.52 o 
  -4   1   4        2.58        4.49      1.35 o 
  -3   1   4        1.85        3.73      0.81 o 
  -2   1   4      878.83      980.06     14.11 o 
  -1   1   4       53.89       65.09      3.20 o 
   0   1   4       27.68       28.77      1.51 o 
   1   1   4      363.79      472.79      9.26 o 
   2   1   4      193.23      198.89      4.55 o 
   3   1   4      991.66     1033.03     15.03 o 
   4   1   4      135.28      157.02      4.40 o 
   5   1   4      566.93      536.37     11.84 o 
   6   1   4     1046.19     1056.68     20.74 o 
   7   1   4      292.66      281.25      8.34 o 
   8   1   4      120.91      118.23      6.13 o 
   9   1   4        7.49        7.82      2.72 o 
  10   1   4       50.01       53.67      4.78 o 
  11   1   4      101.72      105.81      6.75 o 
 -13   2   4        0.34        3.26      4.60 o 
 -12   2   4       60.58       76.31     12.45 o 
 -11   2   4      198.54      199.59      7.75 o 
 -10   2   4       39.49       34.26      3.61 o 
  -9   2   4      482.84      470.36     13.94 o 
  -8   2   4        1.47       -0.11      3.06 o 
  -7   2   4      229.39      197.44      6.44 o 
  -6   2   4       52.90       38.78      4.07 o 
  -5   2   4      547.43      535.89     11.52 o 
  -4   2   4      733.10      741.38     11.15 o 
  -3   2   4     5425.84     5575.02     80.74 o 
  -2   2   4      715.63      773.97     11.52 o 
  -1   2   4      923.01      938.41     13.64 o 
   0   2   4      190.25      203.29      4.02 o 
   1   2   4     2136.42     2191.77     36.77 o 
   2   2   4      564.47      520.04      8.32 o 
   3   2   4      481.10      524.18      9.15 o 
   4   2   4      295.03      263.67      7.55 o 
   5   2   4        2.88        3.55      1.26 o 
   6   2   4      765.69      744.48     15.68 o 
   7   2   4      503.01      447.71     31.62 o 
   8   2   4      644.62      625.06     16.59 o 
   9   2   4       21.89       20.45      3.62 o 
  10   2   4      166.61      169.55      8.52 o 
  11   2   4       41.16       37.52      6.79 o 
 -13   3   4      316.69      322.06     16.82 o 
 -12   3   4        2.64        7.22      4.58 o 
 -11   3   4      249.03      263.94     11.24 o 
 -10   3   4       82.69       84.15      5.39 o 
  -9   3   4       68.45       59.63      4.30 o 
  -8   3   4      654.30      645.73     16.81 o 
  -7   3   4      855.27      830.81     17.07 o 
  -6   3   4      284.03      271.19      7.44 o 
  -5   3   4     1716.84     1681.84     25.78 o 
  -4   3   4     1330.63     1384.01     19.69 o 
  -3   3   4      258.99      301.24      5.47 o 
  -2   3   4      281.60      239.96      4.89 o 
  -1   3   4      564.74      630.30     12.36 o 
   0   3   4      481.20      437.61      8.76 o 
   1   3   4      732.37      674.02     20.78 o 
   2   3   4     4998.94     5527.25     79.62 o 
   3   3   4     2516.41     2696.72     39.85 o 
   4   3   4     1203.95     1172.41     21.14 o 
   5   3   4      220.93      203.66      5.73 o 
   6   3   4        7.13        4.73      2.02 o 
   7   3   4      370.44      349.14     17.99 o 
   8   3   4       33.05       30.71      3.54 o 
   9   3   4      475.16      484.77     12.72 o 
  10   3   4        0.65        1.27      2.66 o 
  11   3   4      171.78      190.08      9.79 o 
 -12   4   4      108.78       96.54     11.39 o 
 -11   4   4        1.93        1.19      2.90 o 
 -10   4   4        2.07        3.63      2.30 o 
  -9   4   4       40.49       34.59      3.51 o 
  -8   4   4      283.59      261.30      8.00 o 
  -7   4   4      293.54      331.30      8.89 o 
  -6   4   4       48.67       41.87      2.48 o 
  -5   4   4       20.53       21.76      1.72 o 
  -4   4   4      136.44      127.22      3.30 o 
  -3   4   4      718.81      734.47     11.33 o 
  -2   4   4      630.70      684.50     10.60 o 
  -1   4   4      217.62      243.09      4.63 o 
   0   4   4      399.37      425.68      7.03 o 
   1   4   4     1596.57     1728.01     26.40 o 
   2   4   4     1447.10     1582.51     22.38 o 
   3   4   4      260.79      258.42      5.12 o 
   4   4   4      364.04      389.36      6.87 o 
   5   4   4       15.71       15.10      1.91 o 
   6   4   4       68.58       48.60      4.54 o 
   7   4   4      134.57      127.89      6.01 o 
   8   4   4        3.58        4.14      2.33 o 
   9   4   4       56.80       49.53      5.18 o 
  10   4   4        9.20        7.57      3.51 o 
  11   4   4       65.49       73.79      5.92 o 
 -12   5   4       37.40       30.69      6.33 o 
 -11   5   4       86.52       77.63      6.59 o 
 -10   5   4      140.92      147.43      6.70 o 
  -9   5   4        0.22       -1.36      1.90 o 
  -8   5   4      354.24      343.42     12.56 o 
  -7   5   4      551.90      578.01     13.20 o 
  -6   5   4      775.09      764.51     12.24 o 
  -5   5   4       95.88       92.28      3.37 o 
  -4   5   4       55.19       76.32      2.80 o 
  -3   5   4     1244.41     1306.58     18.97 o 
  -2   5   4      112.01       95.68      4.13 o 
  -1   5   4      360.55      451.29      7.52 o 
   0   5   4      280.92      264.76      5.90 o 
   1   5   4     1863.93     1835.74     28.30 o 
   2   5   4      800.42      805.67     12.42 o 
   3   5   4      456.13      470.61      8.09 o 
   4   5   4       89.70       86.33      2.93 o 
   5   5   4       82.18       82.29      3.95 o 
   6   5   4      118.16      123.09      4.92 o 
   7   5   4      135.78      137.36      7.97 o 
   8   5   4        0.13       -2.53      2.38 o 
   9   5   4      531.44      553.79     15.05 o 
  10   5   4       30.07       35.46      4.26 o 
  11   5   4       36.67       35.33      4.57 o 
 -12   6   4       41.23       53.90      6.04 o 
 -11   6   4      234.03      260.30     10.86 o 
 -10   6   4      184.30      160.72      9.08 o 
  -9   6   4      856.66      802.89     18.54 o 
  -8   6   4      384.23      380.49     10.23 o 
  -7   6   4        2.20        1.09      1.86 o 
  -6   6   4       63.61       78.02      3.22 o 
  -5   6   4        9.12        8.38      1.38 o 
  -4   6   4     2643.70     2663.04     36.89 o 
  -3   6   4      456.36      396.80      7.23 o 
  -2   6   4      249.18      313.08      5.98 o 
  -1   6   4     2603.47     2599.70     39.30 o 
   0   6   4       61.10       55.12      3.92 o 
   1   6   4      166.15      159.07      4.45 o 
   2   6   4     2900.45     2965.12     40.59 o 
   3   6   4       10.00        4.28      1.10 o 
   4   6   4      167.65      178.95      4.33 o 
   5   6   4      357.37      336.15      7.80 o 
   6   6   4      418.35      441.79     10.67 o 
   7   6   4     1939.60     1955.12     36.18 o 
   8   6   4      194.51      197.15      7.78 o 
   9   6   4        0.23        0.67      2.52 o 
  10   6   4       36.13       39.06      4.62 o 
  11   6   4       99.12       97.57      7.96 o 
 -12   7   4        0.00        0.98      3.47 o 
 -11   7   4       49.74       55.99      6.01 o 
 -10   7   4       83.80       89.11      5.82 o 
  -9   7   4       44.95       40.56      3.92 o 
  -8   7   4       28.22       18.49      2.85 o 
  -7   7   4       61.57       71.57      4.63 o 
  -6   7   4      851.61      827.35     13.52 o 
  -5   7   4       56.00       67.66      3.40 o 
  -4   7   4       16.57       23.56      2.02 o 
  -3   7   4      134.03      163.30      4.24 o 
  -2   7   4     1371.18     1379.70     20.25 o 
  -1   7   4      721.42      708.39     12.82 o 
   0   7   4        0.02        0.98      1.00 o 
   1   7   4        5.19        1.95      1.28 o 
   2   7   4      113.51      111.83      3.73 o 
   3   7   4      240.84      253.92      5.42 o 
   4   7   4        5.32        2.45      1.13 o 
   5   7   4        7.46        9.87      2.00 o 
   6   7   4      492.36      453.48      9.94 o 
   7   7   4      312.30      305.52     15.40 o 
   8   7   4       22.95       17.63      3.20 o 
   9   7   4        9.77        2.97      3.45 o 
  10   7   4       21.55       18.67      4.64 o 
  11   7   4      105.89      112.53     10.12 o 
 -12   8   4      781.00      813.86     23.15 o 
 -11   8   4       11.19        0.25      3.29 o 
 -10   8   4        1.61        1.12      2.31 o 
  -9   8   4      444.20      446.90     12.07 o 
  -8   8   4       24.09       23.34      3.19 o 
  -7   8   4       31.63       29.03      3.18 o 
  -6   8   4       18.48       18.35      2.15 o 
  -5   8   4       64.75       59.15      5.90 o 
  -4   8   4      613.78      594.84     10.44 o 
  -3   8   4     2504.48     2545.12     35.68 o 
  -2   8   4     1764.11     1840.55     26.46 o 
  -1   8   4      909.35      950.05     16.59 o 
   0   8   4       44.68       57.11      3.67 o 
   1   8   4      581.38      581.65     11.28 o 
   2   8   4      263.65      235.35      6.16 o 
   3   8   4      498.79      488.61     10.03 o 
   4   8   4      141.60      130.46      4.65 o 
   5   8   4       51.90       50.09      4.00 o 
   6   8   4      360.16      383.53     10.47 o 
   7   8   4     1463.35     1454.73     41.08 o 
   8   8   4      185.77      177.42     12.10 o 
   9   8   4       52.93       53.28      6.00 o 
  10   8   4      376.41      418.66     16.24 o 
 -11   9   4       56.31       47.80      5.84 o 
 -10   9   4        6.91        5.67      5.05 o 
  -9   9   4        1.74        3.38      2.33 o 
  -8   9   4       31.05       30.11      3.58 o 
  -7   9   4      268.16      273.09      8.56 o 
  -6   9   4       38.20       40.85      2.86 o 
  -5   9   4      603.60      579.55     11.57 o 
  -4   9   4        7.05        6.07      1.75 o 
  -3   9   4        0.02       -1.09      1.32 o 
  -2   9   4      642.45      608.93     10.60 o 
  -1   9   4      886.99      930.20     16.59 o 
   0   9   4       17.77       16.21      2.16 o 
   1   9   4      203.38      186.91      5.59 o 
   2   9   4       20.71       24.22      2.52 o 
   3   9   4      315.71      311.96      7.62 o 
   4   9   4      346.06      350.57      8.24 o 
   5   9   4       43.59       55.77      4.82 o 
   6   9   4       11.84        9.22      2.74 o 
   7   9   4       57.97       51.27     10.54 o 
   8   9   4      256.62      269.10     11.12 o 
   9   9   4       17.42       22.57      5.86 o 
  10   9   4       19.79       22.04      5.07 o 
 -11  10   4       27.91       41.78      5.71 o 
 -10  10   4       17.30       25.77      4.62 o 
  -9  10   4       21.16       26.27      3.66 o 
  -8  10   4        1.35       -2.12      2.12 o 
  -7  10   4       55.53       56.91      4.48 o 
  -6  10   4      117.10       99.18      4.32 o 
  -5  10   4      300.17      327.92      8.11 o 
  -4  10   4       26.71       25.18      2.49 o 
  -3  10   4      302.76      307.02      7.85 o 
  -2  10   4       10.48       13.48      2.31 o 
  -1  10   4     1533.80     1546.45     25.71 o 
   0  10   4      387.32      393.68      9.06 o 
   1  10   4      931.65      972.34     17.55 o 
   2  10   4      271.27      262.12      7.06 o 
   3  10   4      106.86       94.34      4.40 o 
   4  10   4      809.22      773.87     14.83 o 
   5  10   4      573.61      556.84     13.78 o 
   6  10   4      504.31      484.95     12.80 o 
   7  10   4      166.61      159.51     17.79 o 
   8  10   4       26.45       29.66      6.47 o 
   9  10   4        0.99        2.38      4.02 o 
  10  10   4       11.78        9.56      4.89 o 
 -11  11   4       67.28       63.49      9.25 o 
 -10  11   4      101.90      100.73      8.61 o 
  -9  11   4       36.77       40.25      6.99 o 
  -8  11   4      127.78      126.53     12.29 o 
  -7  11   4       20.33       20.27      3.17 o 
  -6  11   4        0.08        1.67      1.71 o 
  -5  11   4      898.17      912.23     21.54 o 
  -4  11   4       18.99       21.42      2.75 o 
  -3  11   4     1228.21     1241.15     23.95 o 
  -2  11   4        9.37        8.78      3.43 o 
  -1  11   4       22.61       13.50      3.34 o 
   0  11   4     1603.43     1617.48     27.07 o 
   1  11   4     2031.97     2006.35     32.57 o 
   2  11   4        0.67       -0.24      2.04 o 
   3  11   4     1058.16     1053.24     21.94 o 
   4  11   4       84.00       90.47      5.61 o 
   5  11   4       29.28       32.64      3.90 o 
   6  11   4       89.47      102.22      7.08 o 
   7  11   4       14.06       13.19      3.33 o 
   8  11   4      210.45      208.27     11.30 o 
   9  11   4      220.61      246.73     25.66 o 
 -10  12   4      255.58      272.52     20.39 o 
  -9  12   4      156.65      187.79     11.73 o 
  -8  12   4       27.64       26.41      4.29 o 
  -7  12   4       27.87       26.94      4.17 o 
  -6  12   4        0.86       -0.81      1.96 o 
  -5  12   4      324.69      311.22     10.57 o 
  -4  12   4      316.94      319.12     10.40 o 
  -3  12   4      123.75      122.56      6.12 o 
  -2  12   4      242.54      255.91      7.48 o 
  -1  12   4        3.58        3.48      1.67 o 
   0  12   4        1.19        1.00      1.90 o 
   1  12   4       73.13       76.47      4.48 o 
   2  12   4      152.73      143.36      5.66 o 
   3  12   4       42.26       49.66      3.72 o 
   4  12   4      306.78      295.13     15.32 o 
   5  12   4        0.80        2.05      2.63 o 
   6  12   4       24.31       26.68      4.03 o 
   7  12   4      438.32      443.74     21.44 o 
   8  12   4      481.92      502.24     16.90 o 
   9  12   4      117.46      131.31      9.73 o 
 -10  13   4       37.13       35.09      6.80 o 
  -9  13   4        6.23        8.71      5.09 o 
  -8  13   4       21.90       23.06      5.94 o 
  -7  13   4       42.14       42.25      5.12 o 
  -6  13   4      214.89      208.90      7.01 o 
  -5  13   4      663.16      666.07     15.72 o 
  -4  13   4      258.86      260.00      7.74 o 
  -3  13   4      170.76      171.34      6.30 o 
  -2  13   4        9.37        3.44      2.23 o 
  -1  13   4       41.94       30.27      3.92 o 
   0  13   4       43.81       39.42      3.56 o 
   1  13   4       56.63       54.26      4.00 o 
   2  13   4       57.90       63.55      4.27 o 
   3  13   4      314.85      307.95      8.57 o 
   4  13   4       71.73       72.72      5.43 o 
   5  13   4        7.87        8.13      3.21 o 
   6  13   4       54.07       43.39      4.71 o 
   7  13   4       99.84      101.30      6.78 o 
   8  13   4       59.73       61.04      6.94 o 
  -9  14   4      636.52      653.67     19.79 o 
  -8  14   4      107.68      113.46      8.38 o 
  -7  14   4       35.55       45.27      5.53 o 
  -6  14   4      143.39      163.61      7.02 o 
  -5  14   4      172.81      158.29      8.91 o 
  -4  14   4      534.25      533.83     12.38 o 
  -3  14   4      607.05      607.05     13.47 o 
  -2  14   4       87.58       74.57      4.77 o 
  -1  14   4       49.14       50.99      4.06 o 
   0  14   4      141.59      159.18      6.71 o 
   1  14   4      404.11      368.64      9.74 o 
   2  14   4        2.98        4.93      2.49 o 
   3  14   4       14.85       11.17      3.80 o 
   4  14   4       81.67       71.31      5.61 o 
   5  14   4      429.61      442.45     16.60 o 
   6  14   4        0.97        0.46      3.07 o 
   7  14   4      136.44      136.43      8.16 o 
   8  14   4       90.82       75.46     17.25 o 
  -8  15   4       55.24       59.80      6.34 o 
  -7  15   4        0.66        2.50      3.33 o 
  -6  15   4       71.95       69.36      5.20 o 
  -5  15   4      205.88      196.68      8.13 o 
  -4  15   4        5.53        4.75      2.70 o 
  -3  15   4        0.06        1.81      2.39 o 
  -2  15   4        1.82        2.85      2.44 o 
  -1  15   4       16.43       10.51      2.80 o 
   0  15   4       44.38       37.80      3.81 o 
   1  15   4      175.20      160.23      6.92 o 
   2  15   4       40.15       38.18      3.88 o 
   3  15   4       86.41       83.44      5.25 o 
   4  15   4      185.50      181.32      8.75 o 
   5  15   4       53.99       56.05      5.47 o 
   6  15   4       89.28       76.23      6.30 o 
   7  15   4       17.63       19.28      4.34 o 
  -7  16   4       97.43       82.27      7.45 o 
  -6  16   4      357.41      389.95     10.75 o 
  -5  16   4       10.63       11.40      2.73 o 
  -4  16   4      110.70       98.17      5.74 o 
  -3  16   4       66.87       74.52      5.18 o 
  -2  16   4      155.15      153.76      9.33 o 
  -1  16   4      565.01      516.33     19.39 o 
   0  16   4       93.80       87.25      6.00 o 
   1  16   4      101.34      102.14      5.98 o 
   2  16   4        2.37        2.46      2.48 o 
   3  16   4       95.15       83.19      6.99 o 
   4  16   4       14.21       11.00      4.97 o 
   5  16   4      128.43      131.62      8.01 o 
   6  16   4        0.21        0.66      3.42 o 
  -6  17   4        8.61        6.58      3.03 o 
  -5  17   4      276.21      278.69     10.13 o 
  -4  17   4      130.94      123.27      6.63 o 
  -3  17   4       24.32       20.36      3.46 o 
  -2  17   4       25.78       32.30      5.11 o 
  -1  17   4       46.10       45.74      4.46 o 
   0  17   4       53.20       59.54      4.89 o 
   1  17   4       41.85       47.40      5.18 o 
   2  17   4        3.50        3.11      2.68 o 
   3  17   4      101.18      106.15      7.22 o 
   4  17   4      131.86      134.59      9.31 o 
   5  17   4        0.82        0.56      3.48 o 
  -5  18   4        6.88        3.52      2.29 o 
  -4  18   4        0.56       -1.23      2.75 o 
  -3  18   4       90.02       94.72      6.15 o 
  -2  18   4       98.66       89.45      7.54 o 
  -1  18   4       28.41       23.81      3.76 o 
   0  18   4       32.74       29.88      4.01 o 
   1  18   4        0.36        1.21      2.72 o 
   2  18   4       12.88       14.43      3.44 o 
   3  18   4        0.03        2.33      3.78 o 
   4  18   4       11.01       22.31      4.78 o 
  -3  19   4        9.90        6.86      3.29 o 
  -2  19   4       91.83       83.07      6.01 o 
  -1  19   4        4.04        6.21      2.98 o 
   0  19   4       43.92       38.60      4.51 o 
   1  19   4      169.21      165.62      8.21 o 
   2  19   4       66.35       78.22      6.02 o 
 -13   1   5       30.79       30.10      6.91 o 
 -12   1   5      299.34      309.99     13.69 o 
 -11   1   5       11.64       12.80      3.64 o 
 -10   1   5        0.49       -1.24      2.14 o 
  -9   1   5       86.96       96.66      5.61 o 
  -8   1   5      265.97      259.43      8.14 o 
  -7   1   5      678.33      646.08     14.30 o 
  -6   1   5      799.59      791.64     16.29 o 
  -5   1   5      143.89      132.51      4.80 o 
  -4   1   5      105.42       90.99      3.08 o 
  -3   1   5      135.89      135.28      3.27 o 
  -2   1   5      303.92      371.49      7.09 o 
  -1   1   5     1573.20     1547.32     26.67 o 
   0   1   5      383.54      383.71      6.71 o 
   1   1   5      569.35      587.15     11.50 o 
   2   1   5      368.04      312.63      5.85 o 
   3   1   5      473.24      546.81      9.01 o 
   4   1   5      790.41      782.67     13.73 o 
   5   1   5     1127.35     1121.10     21.80 o 
   6   1   5       38.52       30.09      3.29 o 
   7   1   5       52.16       55.70      7.41 o 
   8   1   5       87.87       84.32      5.40 o 
   9   1   5      102.40      119.12      6.75 o 
  10   1   5       23.42       17.04      4.34 o 
  11   1   5        0.38        0.11      3.20 o 
 -12   2   5       11.89       13.78      4.65 o 
 -11   2   5       62.44       61.27      5.03 o 
 -10   2   5        3.74        3.49      2.39 o 
  -9   2   5      573.65      570.48     16.13 o 
  -8   2   5     1288.17     1248.74     28.60 o 
  -7   2   5      329.33      320.54      8.86 o 
  -6   2   5       71.58       70.51      4.18 o 
  -5   2   5     1058.46     1041.65     17.18 o 
  -4   2   5        0.44        2.82      1.00 o 
  -3   2   5     3535.55     3503.73     65.39 o 
  -2   2   5     3296.57     3655.72     59.64 o 
  -1   2   5      342.39      361.68      6.44 o 
   0   2   5       23.48       36.15      1.87 o 
   1   2   5      114.52       94.16      3.71 o 
   2   2   5      154.78      148.11      3.69 o 
   3   2   5      579.67      581.56      9.53 o 
   4   2   5        2.01        3.14      1.39 o 
   5   2   5      598.43      556.31     12.68 o 
   6   2   5       35.19       28.43      3.29 o 
   7   2   5      141.89      135.60      6.29 o 
   8   2   5      138.87      132.16      9.54 o 
   9   2   5      159.58      174.33      7.81 o 
  10   2   5        0.12       -0.82      2.66 o 
  11   2   5       31.87       39.29      4.93 o 
 -12   3   5      392.74      394.48     17.73 o 
 -11   3   5       13.19        5.31      2.72 o 
 -10   3   5        4.78        2.42      2.37 o 
  -9   3   5        0.98        1.67      2.15 o 
  -8   3   5        6.59        0.35      2.02 o 
  -7   3   5        1.07        2.98      3.25 o 
  -6   3   5      105.40      111.30      8.40 o 
  -5   3   5        0.40        0.33      0.93 o 
  -4   3   5       73.66       65.69      2.47 o 
  -3   3   5      882.48      963.85     14.42 o 
  -2   3   5       28.14       40.46      4.20 o 
  -1   3   5      317.06      348.21      7.22 o 
   0   3   5       23.18       23.84      1.65 o 
   1   3   5     1502.11     1509.18     26.36 o 
   2   3   5      241.56      311.41      5.95 o 
   3   3   5      106.01      128.18      3.43 o 
   4   3   5       63.09       77.47      3.42 o 
   5   3   5       23.66       19.37      3.00 o 
   6   3   5      280.36      289.00      8.65 o 
   7   3   5        6.05        3.51      2.46 o 
   8   3   5        2.49        4.39      2.62 o 
   9   3   5       12.65       13.23      3.14 o 
  10   3   5       21.54       20.58      4.54 o 
  11   3   5       75.84       78.79      8.62 o 
 -12   4   5        6.34        9.09      3.92 o 
 -11   4   5      337.61      345.93     12.52 o 
 -10   4   5      319.62      312.29     13.53 o 
  -9   4   5       79.46       76.12      5.13 o 
  -8   4   5        0.45       -1.68      1.85 o 
  -7   4   5     2823.50     2807.90     49.28 o 
  -6   4   5      289.23      309.69      9.81 o 
  -5   4   5      340.60      311.17      6.02 o 
  -4   4   5      417.66      424.79      7.55 o 
  -3   4   5     1125.71     1176.16     17.33 o 
  -2   4   5     3922.65     3860.67     72.38 o 
  -1   4   5       52.49       39.29      3.55 o 
   0   4   5      151.17      162.70      4.32 o 
   1   4   5      100.89       18.94      5.26 o 
   2   4   5     1551.97     1613.62     24.94 o 
   3   4   5     2828.72     3001.47     44.63 o 
   4   4   5      518.62      533.50     11.47 o 
   5   4   5       40.14       40.49      3.04 o 
   6   4   5     2025.27     2054.23     42.60 o 
   7   4   5      631.06      597.00     16.12 o 
   8   4   5      686.86      641.76     35.51 o 
   9   4   5      413.49      406.03     12.48 o 
  10   4   5       47.30       45.38      7.96 o 
  11   4   5      386.22      420.80     26.75 o 
 -12   5   5      353.08      393.36     25.39 o 
 -11   5   5      380.06      393.56     11.75 o 
 -10   5   5       31.87       34.40      3.91 o 
  -9   5   5        2.08        0.46      2.00 o 
  -8   5   5        1.30        3.43      5.25 o 
  -7   5   5     1732.43     1675.27     31.33 o 
  -6   5   5      834.40      785.06     19.15 o 
  -5   5   5      409.97      475.74      8.46 o 
  -4   5   5       29.56       29.94      1.98 o 
  -3   5   5      616.25      724.32     11.56 o 
  -2   5   5      421.60      428.13      8.53 o 
  -1   5   5       15.62       12.97      2.01 o 
   0   5   5       23.68       30.48      4.24 o 
   1   5   5     1360.17     1264.29     26.75 o 
   2   5   5      143.52      153.94      4.14 o 
   3   5   5        5.90        9.37      1.52 o 
   4   5   5      540.94      590.33     12.73 o 
   5   5   5      629.19      695.77     13.22 o 
   6   5   5       71.46       75.65      8.92 o 
   7   5   5      684.41      693.00     18.44 o 
   8   5   5      471.52      453.86     20.39 o 
   9   5   5        0.03        0.29      3.06 o 
  10   5   5        1.84        5.22      3.90 o 
  11   5   5        3.90       12.41      5.72 o 
 -12   6   5       17.30       21.58      4.70 o 
 -11   6   5       82.18       79.61      5.88 o 
 -10   6   5      218.22      217.95      8.18 o 
  -9   6   5        2.92        0.85      2.04 o 
  -8   6   5      142.07      156.02      7.22 o 
  -7   6   5      118.02      111.69      6.16 o 
  -6   6   5       46.37       50.75      4.50 o 
  -5   6   5      364.31      382.07      7.38 o 
  -4   6   5        9.10        9.77      1.50 o 
  -3   6   5      157.74      162.50      4.17 o 
  -2   6   5      399.38      461.09      8.84 o 
  -1   6   5      171.37      180.91      6.19 o 
   0   6   5     1213.27     1231.13     20.29 o 
   1   6   5     3174.05     3278.46     49.25 o 
   2   6   5       58.48       83.91      3.53 o 
   3   6   5      204.70      220.86      5.04 o 
   4   6   5      135.75      146.35      4.86 o 
   5   6   5      217.75      170.85      5.42 o 
   6   6   5        5.32        6.49      4.51 o 
   7   6   5      143.52      137.66      8.14 o 
   8   6   5       13.74       15.05      3.93 o 
   9   6   5        4.25        4.78      3.74 o 
  10   6   5       92.62       98.82      9.94 o 
 -12   7   5      169.48      174.08     10.47 o 
 -11   7   5      449.37      468.50     13.31 o 
 -10   7   5      115.38      144.12      7.57 o 
  -9   7   5      486.77      512.94     13.31 o 
  -8   7   5      105.27       87.60      5.39 o 
  -7   7   5     2098.37     1996.30     36.83 o 
  -6   7   5       51.77       45.46      4.28 o 
  -5   7   5      402.05      437.05      8.35 o 
  -4   7   5      702.99      681.16     11.48 o 
  -3   7   5      238.30      274.53      6.73 o 
  -2   7   5      263.21      240.15      5.66 o 
  -1   7   5     1018.58      941.21     16.44 o 
   0   7   5      350.66      360.39      7.98 o 
   1   7   5       11.80        5.15      1.61 o 
   2   7   5      131.97      113.78      4.23 o 
   3   7   5       35.60       37.65      2.70 o 
   4   7   5      385.00      371.63      9.90 o 
   5   7   5       12.33       14.22      2.78 o 
   6   7   5      223.77      220.19      9.30 o 
   7   7   5        9.49       15.35      3.80 o 
   8   7   5        2.72       -3.45      3.71 o 
   9   7   5      281.21      283.85     11.81 o 
  10   7   5      378.75      411.54     15.15 o 
 -11   8   5       45.27       52.55      6.06 o 
 -10   8   5       13.14       11.88      3.11 o 
  -9   8   5        0.50       -0.38      2.30 o 
  -8   8   5      615.09      591.88     14.48 o 
  -7   8   5       36.82       36.91      3.64 o 
  -6   8   5       45.25       45.39      5.08 o 
  -5   8   5      204.48      223.70      5.59 o 
  -4   8   5        7.50        6.91      1.87 o 
  -3   8   5      857.94      894.48     15.46 o 
  -2   8   5      351.84      345.14      9.00 o 
  -1   8   5      733.57      731.47     13.83 o 
   0   8   5      311.83      310.03     12.26 o 
   1   8   5        6.71        5.04      2.01 o 
   2   8   5        4.37        4.14      1.67 o 
   3   8   5      379.25      389.13      8.76 o 
   4   8   5      410.36      418.18     12.67 o 
   5   8   5       78.04       68.63      4.74 o 
   6   8   5      316.50      322.46     11.73 o 
   7   8   5       94.68       74.60      6.55 o 
   8   8   5       90.21       75.84      8.36 o 
   9   8   5       46.98       51.87      6.22 o 
  10   8   5        1.64       -0.45      3.89 o 
 -11   9   5        3.94        5.81      3.77 o 
 -10   9   5       66.11       84.28      7.15 o 
  -9   9   5       34.47       31.21      3.88 o 
  -8   9   5      122.97      102.65      6.09 o 
  -7   9   5      317.91      358.98     12.15 o 
  -6   9   5        6.33       -0.18      1.58 o 
  -5   9   5       35.30       28.02      2.52 o 
  -4   9   5      823.65      821.03     15.32 o 
  -3   9   5        2.96        2.22      1.92 o 
  -2   9   5        0.17        2.06      1.24 o 
  -1   9   5       86.22       77.89      5.26 o 
   0   9   5      163.86      163.16      6.07 o 
   1   9   5      269.25      245.07      6.74 o 
   2   9   5      161.46      164.10      5.41 o 
   3   9   5      120.87      108.82      4.65 o 
   4   9   5      107.16      115.59      6.14 o 
   5   9   5      227.00      229.61      8.10 o 
   6   9   5      206.70      240.00      8.43 o 
   7   9   5      196.61      209.84     10.22 o 
   8   9   5       48.08       40.61      6.91 o 
   9   9   5      416.32      453.84     23.67 o 
 -11  10   5      208.05      195.43     10.75 o 
 -10  10   5       98.12      110.13     10.71 o 
  -9  10   5       47.61       52.74      5.29 o 
  -8  10   5      494.83      495.78     13.25 o 
  -7  10   5      653.32      646.50     20.28 o 
  -6  10   5        4.39        1.88      1.99 o 
  -5  10   5        5.16        7.35      2.16 o 
  -4  10   5        5.88        3.67      1.98 o 
  -3  10   5     2210.10     2190.45     38.64 o 
  -2  10   5       83.61       76.83      8.16 o 
  -1  10   5      620.25      624.35     14.45 o 
   0  10   5      706.35      708.09     18.41 o 
   1  10   5      128.60      147.52      5.38 o 
   2  10   5      200.91      204.84      6.33 o 
   3  10   5      465.27      454.49     10.26 o 
   4  10   5      151.37      145.55      6.55 o 
   5  10   5        1.55        6.42      2.76 o 
   6  10   5       69.32       65.43      5.16 o 
   7  10   5        7.55        2.74      4.28 o 
   8  10   5      255.80      246.00     14.03 o 
   9  10   5      202.65      221.68     11.46 o 
 -10  11   5      139.29      151.01      9.47 o 
  -9  11   5        7.39       13.96      3.97 o 
  -8  11   5        2.60        5.26      3.47 o 
  -7  11   5        5.05        1.94      2.79 o 
  -6  11   5      180.51      186.89      8.26 o 
  -5  11   5       77.41       88.55      4.77 o 
  -4  11   5        1.64       -0.86      1.88 o 
  -3  11   5      344.02      291.41      8.64 o 
  -2  11   5      156.53      156.49      6.48 o 
  -1  11   5      401.75      399.03      9.61 o 
   0  11   5       11.15       10.67      2.21 o 
   1  11   5       81.11       82.38      5.53 o 
   2  11   5      162.62      145.22      5.61 o 
   3  11   5       21.51       31.61      4.09 o 
   4  11   5        3.15        4.46      2.56 o 
   5  11   5        9.36       17.88      4.78 o 
   6  11   5        0.45       -3.37      2.60 o 
   7  11   5        1.50        4.49      3.88 o 
   8  11   5       46.14       23.89      8.14 o 
   9  11   5      145.80      159.36     10.51 o 
 -10  12   5      211.00      202.48     17.75 o 
  -9  12   5        2.29        2.86      3.35 o 
  -8  12   5      278.82      290.75     11.68 o 
  -7  12   5      115.13      124.23     13.30 o 
  -6  12   5       46.05       33.17      5.80 o 
  -5  12   5       83.68       85.64      5.40 o 
  -4  12   5       38.18       40.38      3.68 o 
  -3  12   5      215.17      235.56      7.93 o 
  -2  12   5      115.65      121.91      7.38 o 
  -1  12   5      145.03      151.14      5.94 o 
   0  12   5      177.28      184.77      6.34 o 
   1  12   5      192.30      201.49      6.66 o 
   2  12   5      193.18      171.49      6.28 o 
   3  12   5      427.78      403.31     10.00 o 
   4  12   5       52.82       50.79      5.80 o 
   5  12   5      379.53      360.92     11.28 o 
   6  12   5       89.11      100.67      6.69 o 
   7  12   5        1.19        0.50      3.76 o 
   8  12   5      148.32      137.88      9.68 o 
  -9  13   5      102.55       97.63     14.47 o 
  -8  13   5        2.87        4.29      5.45 o 
  -7  13   5       55.16       54.07      6.01 o 
  -6  13   5      220.74      213.46     10.75 o 
  -5  13   5        0.03       -0.71      2.08 o 
  -4  13   5        1.84        3.36      2.29 o 
  -3  13   5      374.41      355.99      9.42 o 
  -2  13   5        7.82        3.87      3.09 o 
  -1  13   5      922.64      876.92     23.37 o 
   0  13   5      417.00      409.87     10.28 o 
   1  13   5      136.31      130.90      5.92 o 
   2  13   5      562.80      554.93     12.58 o 
   3  13   5      380.46      332.88     10.69 o 
   4  13   5      543.99      523.05     14.16 o 
   5  13   5      397.13      396.00     12.19 o 
   6  13   5       78.91       92.71      8.77 o 
   7  13   5       90.50      100.14      8.33 o 
   8  13   5        5.64        3.25      4.36 o 
  -8  14   5        3.52        0.18      2.57 o 
  -7  14   5        2.72        1.27      3.63 o 
  -6  14   5      306.13      321.12     14.32 o 
  -5  14   5      396.03      407.16     11.60 o 
  -4  14   5      899.00      931.72     20.29 o 
  -3  14   5       37.59       31.71      3.45 o 
  -2  14   5        1.29        0.32      1.79 o 
  -1  14   5       27.67       15.87      3.55 o 
   0  14   5       53.66       59.68      4.89 o 
   1  14   5       59.06       47.01      4.06 o 
   2  14   5      417.43      397.57     10.69 o 
   3  14   5       13.67        9.80      3.29 o 
   4  14   5       57.62       49.93      5.06 o 
   5  14   5       53.84       49.21      5.17 o 
   6  14   5       82.13       74.09      6.13 o 
   7  14   5        9.40       11.10      4.94 o 
  -8  15   5        1.82       -3.23      3.24 o 
  -7  15   5      244.97      271.25     11.78 o 
  -6  15   5      189.96      169.74     12.60 o 
  -5  15   5       12.26       11.48      2.98 o 
  -4  15   5      398.63      404.71     13.64 o 
  -3  15   5      999.73     1014.61     26.23 o 
  -2  15   5       71.33       66.97      5.48 o 
  -1  15   5      377.34      381.93     11.87 o 
   0  15   5       21.50       12.67      3.03 o 
   1  15   5       12.83       11.36      2.91 o 
   2  15   5      370.75      353.13      9.98 o 
   3  15   5      197.37      186.49      9.76 o 
   4  15   5      326.08      335.17     13.25 o 
   5  15   5      106.63      117.54      7.62 o 
   6  15   5       32.81       31.27      4.95 o 
  -7  16   5       16.35       18.43      4.70 o 
  -6  16   5       46.40       39.55     12.01 o 
  -5  16   5       16.43       23.56      3.69 o 
  -4  16   5       46.18       45.66      4.30 o 
  -3  16   5      424.36      425.36     11.35 o 
  -2  16   5       12.00       13.13      2.92 o 
  -1  16   5        3.27        1.55      2.31 o 
   0  16   5       97.69      101.92      6.58 o 
   1  16   5       31.55       34.02      3.86 o 
   2  16   5      172.48      166.66      7.40 o 
   3  16   5       48.42       50.12      5.35 o 
   4  16   5       54.06       58.26      5.67 o 
   5  16   5        0.22       -3.38      3.22 o 
  -6  17   5       18.07       20.82      4.40 o 
  -5  17   5       22.29       19.97      3.55 o 
  -4  17   5        7.93        8.47      3.10 o 
  -3  17   5       41.04       36.90      4.13 o 
  -2  17   5       27.80       19.86      4.14 o 
  -1  17   5        0.81        0.92      3.82 o 
   0  17   5       13.38       17.35      3.45 o 
   1  17   5      238.09      233.41      8.49 o 
   2  17   5       87.94       75.12      5.44 o 
   3  17   5       80.37       89.94      6.99 o 
   4  17   5      191.88      196.46      9.82 o 
  -4  18   5       15.34       14.16      3.52 o 
  -3  18   5        0.47       -0.46      2.78 o 
  -2  18   5      122.66      125.82      9.02 o 
  -1  18   5       15.05       16.28      3.55 o 
   0  18   5       45.65       44.71      4.65 o 
   1  18   5      249.11      254.84     11.40 o 
   2  18   5        0.52       -2.55      3.19 o 
 -12   0   6      371.40      347.93     23.70 o 
 -11   0   6       37.74       42.77      8.58 o 
 -10   0   6      142.20      139.63     10.13 o 
  -9   0   6       59.98       58.11      6.58 o 
  -8   0   6      700.76      695.57     32.02 o 
  -7   0   6     3721.89     3528.90     91.63 o 
  -6   0   6      807.01      805.71     23.80 o 
  -5   0   6      222.25      251.63     10.32 o 
  -4   0   6     2055.44     2168.22     42.69 o 
  -3   0   6       78.58      119.32      4.98 o 
  -2   0   6      877.25      933.53     39.16 o 
  -1   0   6      839.31      849.22     18.60 o 
   0   0   6     1371.23     1398.66     35.51 o 
   1   0   6     3591.92     3596.06     69.01 o 
   2   0   6      619.98      599.80     14.15 o 
   3   0   6      358.44      460.05     11.61 o 
   4   0   6     1164.12     1223.52     55.60 o 
   5   0   6       14.14        4.68      3.25 o 
   6   0   6       25.00       22.73      6.81 o 
   7   0   6      784.41      764.42     24.45 o 
   8   0   6      259.04      253.38     12.55 o 
   9   0   6      167.91      192.93     13.62 o 
  10   0   6       60.10       74.71     10.79 o 
 -12   1   6       14.01       16.81      3.76 o 
 -11   1   6      188.05      193.01      9.76 o 
 -10   1   6      301.77      281.07      9.34 o 
  -9   1   6       80.51       75.05      5.45 o 
  -8   1   6     1233.05     1160.94     23.43 o 
  -7   1   6      903.96      857.58     18.13 o 
  -6   1   6     1045.94     1021.61     20.36 o 
  -5   1   6      266.97      279.11      7.77 o 
  -4   1   6       40.78       56.20      2.37 o 
  -3   1   6      451.57      460.24      8.01 o 
  -2   1   6      381.07      359.04      8.03 o 
  -1   1   6       22.68       21.32      2.10 o 
   0   1   6      145.45      137.21      3.68 o 
   1   1   6       48.37       53.53      2.52 o 
   2   1   6      160.09      128.22      3.62 o 
   3   1   6      539.47      520.35      9.02 o 
   4   1   6        1.06        2.43      2.06 o 
   5   1   6      675.46      602.79     13.84 o 
   6   1   6       27.48       27.78      3.43 o 
   7   1   6        2.75        3.30      2.57 o 
   8   1   6       30.62       28.33      3.91 o 
   9   1   6        9.30        9.22      3.21 o 
  10   1   6       74.82       70.48      8.38 o 
 -12   2   6       74.03       66.89      5.64 o 
 -11   2   6        3.15        0.82      2.65 o 
 -10   2   6      208.00      224.27      8.33 o 
  -9   2   6      628.58      614.77     17.27 o 
  -8   2   6       37.98       31.96      4.10 o 
  -7   2   6     2161.09     2173.02     45.62 o 
  -6   2   6       90.93       90.24      5.66 o 
  -5   2   6       20.02       21.24      2.92 o 
  -4   2   6      129.30      114.92      3.47 o 
  -3   2   6      325.80      346.72      6.51 o 
  -2   2   6      348.91      342.56      6.96 o 
  -1   2   6        4.95        1.68      1.06 o 
   0   2   6      388.20      354.24      6.67 o 
   1   2   6      173.72      184.92      4.38 o 
   2   2   6      684.32      708.25     11.47 o 
   3   2   6      125.52      126.96      3.66 o 
   4   2   6       97.92      103.16      5.20 o 
   5   2   6       35.68       46.24      3.88 o 
   6   2   6      504.08      507.42     12.61 o 
   7   2   6      265.13      268.67      8.91 o 
   8   2   6       84.56       87.41      5.92 o 
   9   2   6      180.06      203.52      8.40 o 
  10   2   6       79.64       75.04      6.01 o 
 -12   3   6       60.39       71.84      5.95 o 
 -11   3   6      393.93      398.40     11.93 o 
 -10   3   6      409.04      408.35     11.73 o 
  -9   3   6       97.38       99.97      5.93 o 
  -8   3   6      314.07      312.75      9.25 o 
  -7   3   6      233.72      228.87      7.53 o 
  -6   3   6      109.77       87.35      4.84 o 
  -5   3   6     1209.55     1144.79     22.66 o 
  -4   3   6        1.39        5.47      1.29 o 
  -3   3   6      414.60      408.64      7.42 o 
  -2   3   6      651.23      686.11     11.10 o 
  -1   3   6      340.92      325.35      6.30 o 
   0   3   6      102.48       86.51      3.03 o 
   1   3   6      167.23      140.50      6.55 o 
   2   3   6      346.00      373.14      7.09 o 
   3   3   6       37.59       36.39      3.12 o 
   4   3   6        3.96        8.24      1.85 o 
   5   3   6     1726.82     1683.15     31.47 o 
   6   3   6     1426.43     1427.32     27.77 o 
   7   3   6       32.53       26.13      3.58 o 
   8   3   6      349.37      363.43     11.01 o 
   9   3   6       17.89       19.74      3.77 o 
  10   3   6       64.37       58.89      6.65 o 
 -12   4   6      170.25      183.99      8.83 o 
 -11   4   6        9.02       10.14      3.07 o 
 -10   4   6       19.52       17.79      3.40 o 
  -9   4   6        0.20        0.79      2.17 o 
  -8   4   6        8.46       10.19      2.55 o 
  -7   4   6      104.46       81.37      7.87 o 
  -6   4   6     1363.78     1342.48     25.77 o 
  -5   4   6       50.30       39.68      3.27 o 
  -4   4   6       44.34       55.12      2.59 o 
  -3   4   6       63.48       73.32      3.02 o 
  -2   4   6        0.11        0.56      1.00 o 
  -1   4   6      334.20      363.65      6.80 o 
   0   4   6       68.23       60.67      3.06 o 
   1   4   6      221.81      229.48      6.07 o 
   2   4   6       36.39       56.14      2.92 o 
   3   4   6      305.06      355.34      6.97 o 
   4   4   6       91.77      103.83      4.32 o 
   5   4   6       52.30       57.19      5.94 o 
   6   4   6      713.95      676.35     15.60 o 
   7   4   6      246.42      251.24      8.56 o 
   8   4   6      238.83      242.37     10.41 o 
   9   4   6       22.76       20.33      4.49 o 
  10   4   6       41.67       23.93      6.31 o 
 -12   5   6       94.45      120.23      8.70 o 
 -11   5   6      183.32      190.77      8.68 o 
 -10   5   6      569.57      588.26     15.03 o 
  -9   5   6       68.24       59.12      4.77 o 
  -8   5   6        9.96       11.10      2.66 o 
  -7   5   6       21.34       12.73      2.33 o 
  -6   5   6       16.78       17.52      2.68 o 
  -5   5   6      386.16      381.38      8.93 o 
  -4   5   6      739.09      758.88     12.34 o 
  -3   5   6      164.90      147.30      4.00 o 
  -2   5   6      590.81      604.98     10.16 o 
  -1   5   6       84.02       80.22      4.20 o 
   0   5   6      890.61      921.41     17.51 o 
   1   5   6       67.69       62.35      4.05 o 
   2   5   6        0.94       -0.42      1.25 o 
   3   5   6     1194.15     1184.71     24.80 o 
   4   5   6       34.35       47.45      4.96 o 
   5   5   6      210.33      237.15     11.12 o 
   6   5   6      732.77      723.77     23.08 o 
   7   5   6        4.39        0.49      3.16 o 
   8   5   6      240.34      204.03     47.89 o 
   9   5   6       11.49        9.13      6.16 o 
  10   5   6       45.51       46.77      6.24 o 
 -12   6   6      177.59      155.98      9.97 o 
 -11   6   6        3.50        7.48      4.56 o 
 -10   6   6       61.25       68.63      5.51 o 
  -9   6   6       33.60       47.13      4.49 o 
  -8   6   6       61.67       59.04      4.58 o 
  -7   6   6      748.81      779.77     19.94 o 
  -6   6   6      996.00     1008.44     20.64 o 
  -5   6   6       34.87       24.07      2.35 o 
  -4   6   6        0.12        0.10      1.29 o 
  -3   6   6      321.41      314.36      6.48 o 
  -2   6   6      152.36      159.26      4.95 o 
  -1   6   6      109.62      103.92      6.08 o 
   0   6   6        8.67       16.02      3.74 o 
   1   6   6     2319.42     2295.38     40.05 o 
   2   6   6      282.87      282.68      7.00 o 
   3   6   6        9.96       11.13      1.88 o 
   4   6   6      201.73      200.89      8.19 o 
   5   6   6      103.62      110.76     11.63 o 
   6   6   6       50.99       35.38      7.64 o 
   7   6   6       16.35        9.10      3.63 o 
   8   6   6       28.46       21.43      4.44 o 
   9   6   6       21.87       21.08      4.30 o 
  10   6   6      302.34      349.70     23.18 o 
 -11   7   6       26.28       31.48      4.33 o 
 -10   7   6       32.49       33.54      4.21 o 
  -9   7   6      121.60      139.71      7.27 o 
  -8   7   6      121.82      129.67      6.71 o 
  -7   7   6       10.89        7.48      3.29 o 
  -6   7   6      276.61      257.44      8.10 o 
  -5   7   6        2.51       -1.85      1.39 o 
  -4   7   6      349.40      328.29      7.82 o 
  -3   7   6        3.50        0.55      1.61 o 
  -2   7   6       27.28       24.77      2.49 o 
  -1   7   6       63.82       63.62      3.60 o 
   0   7   6      108.11       99.86      4.34 o 
   1   7   6      185.14      180.59      6.30 o 
   2   7   6      123.78      127.88      4.72 o 
   3   7   6      103.40       90.03      5.16 o 
   4   7   6        0.01        0.60      2.11 o 
   5   7   6      166.77      179.56      7.00 o 
   6   7   6      157.12      157.81     12.29 o 
   7   7   6       64.94       72.61      6.57 o 
   8   7   6       42.57       41.36      5.50 o 
   9   7   6        7.20        0.37      3.07 o 
 -11   8   6        1.15        2.85      3.09 o 
 -10   8   6       85.80       83.22      6.05 o 
  -9   8   6      213.00      219.77      9.05 o 
  -8   8   6       36.55       34.70      3.94 o 
  -7   8   6      441.33      442.79     16.09 o 
  -6   8   6      572.69      596.28     16.86 o 
  -5   8   6       38.04       37.12      3.00 o 
  -4   8   6      413.79      411.69      9.29 o 
  -3   8   6      378.69      393.84     12.14 o 
  -2   8   6     2366.02     2245.90     35.49 o 
  -1   8   6     1544.34     1457.74     24.37 o 
   0   8   6      470.55      430.29      9.58 o 
   1   8   6     1654.58     1622.04     36.19 o 
   2   8   6     1061.09     1045.20     18.61 o 
   3   8   6       13.70       13.40      2.77 o 
   4   8   6       59.78       61.44      4.64 o 
   5   8   6       57.08       51.73      4.40 o 
   6   8   6       94.64      106.34      7.62 o 
   7   8   6       24.67       11.06      5.44 o 
   8   8   6       20.50       29.58      6.04 o 
   9   8   6      340.50      381.83     46.62 o 
 -11   9   6      703.67      758.65     22.00 o 
 -10   9   6      287.32      302.09     12.11 o 
  -9   9   6        2.47        1.27      3.01 o 
  -8   9   6       23.10       22.85      4.16 o 
  -7   9   6       12.04        4.66      3.72 o 
  -6   9   6      330.40      313.90     11.39 o 
  -5   9   6      781.83      795.64     15.18 o 
  -4   9   6       35.35       32.72      3.01 o 
  -3   9   6      338.77      329.29      8.99 o 
  -2   9   6      415.08      420.08      9.66 o 
  -1   9   6      318.46      313.12      8.02 o 
   0   9   6      709.02      703.46     13.96 o 
   1   9   6      432.24      439.64     10.00 o 
   2   9   6      223.35      225.93      6.64 o 
   3   9   6       22.82       16.44      3.17 o 
   4   9   6       50.62       44.29      4.20 o 
   5   9   6      214.64      252.78      8.81 o 
   6   9   6      414.06      463.76     15.31 o 
   7   9   6        7.71        1.67      3.66 o 
   8   9   6       11.67       12.36      4.51 o 
   9   9   6       30.38       34.43      7.22 o 
 -10  10   6        7.74        5.66      3.67 o 
  -9  10   6      155.09      153.88     10.28 o 
  -8  10   6      188.88      175.35      9.10 o 
  -7  10   6       22.90       12.07      5.52 o 
  -6  10   6       23.09       16.92      3.73 o 
  -5  10   6      181.94      196.14      6.37 o 
  -4  10   6      249.90      252.68      7.27 o 
  -3  10   6     1440.63     1426.97     26.87 o 
  -2  10   6       30.35       33.18      3.16 o 
  -1  10   6       96.66      102.74      5.82 o 
   0  10   6      223.22      204.97      8.33 o 
   1  10   6      907.39      910.68     17.15 o 
   2  10   6       56.42       58.09      3.92 o 
   3  10   6      129.52      137.06      7.20 o 
   4  10   6      246.97      259.23      9.00 o 
   5  10   6       79.70       80.22      5.71 o 
   6  10   6      144.45      118.09      8.35 o 
   7  10   6       45.82       38.13      5.65 o 
   8  10   6      140.08      138.75      9.62 o 
 -10  11   6      214.94      231.27     11.05 o 
  -9  11   6       32.89       35.95      5.25 o 
  -8  11   6      154.63      161.43     12.65 o 
  -7  11   6       38.43       21.18      9.34 o 
  -6  11   6      241.97      241.17     12.86 o 
  -5  11   6      237.95      228.82      7.12 o 
  -4  11   6      278.28      285.22      8.00 o 
  -3  11   6       67.92       63.04      8.14 o 
  -2  11   6       85.81       96.60      5.06 o 
  -1  11   6      169.49      155.22      7.45 o 
   0  11   6      438.93      464.06     12.23 o 
   1  11   6       98.41       86.58      4.82 o 
   2  11   6       53.62       49.60      4.12 o 
   3  11   6       11.53        7.63      2.98 o 
   4  11   6       12.78       12.96      3.83 o 
   5  11   6     1011.42     1014.70     25.21 o 
   6  11   6      233.98      209.03     10.63 o 
   7  11   6        0.31       -2.36      3.62 o 
   8  11   6       18.64       31.11      5.67 o 
  -9  12   6       28.02       26.75      4.94 o 
  -8  12   6       18.70       16.19      4.22 o 
  -7  12   6       61.99       58.97      7.68 o 
  -6  12   6      185.79      179.68      9.32 o 
  -5  12   6        0.12       -0.80      2.28 o 
  -4  12   6      119.94      127.61      5.92 o 
  -3  12   6       13.51       12.28      2.88 o 
  -2  12   6       31.65       21.62      2.95 o 
  -1  12   6      235.26      224.19      9.69 o 
   0  12   6       41.54       37.86      4.06 o 
   1  12   6       35.72       29.34      3.26 o 
   2  12   6      640.99      631.38     15.84 o 
   3  12   6      264.66      256.65     11.09 o 
   4  12   6       39.42       31.15      4.26 o 
   5  12   6       33.10       39.04      4.64 o 
   6  12   6       14.82       10.35      4.52 o 
   7  12   6      107.59      105.78      8.57 o 
  -9  13   6      223.23      230.41     11.50 o 
  -8  13   6       17.75       23.28      4.77 o 
  -7  13   6       95.90      104.83     10.11 o 
  -6  13   6       11.04        5.88      3.53 o 
  -5  13   6       49.51       54.53      4.69 o 
  -4  13   6       96.05       90.66      5.32 o 
  -3  13   6      139.36      141.65      6.89 o 
  -2  13   6      655.81      633.03     13.88 o 
  -1  13   6       37.32       33.79      3.51 o 
   0  13   6      146.72      155.20      7.45 o 
   1  13   6      251.86      253.54      7.97 o 
   2  13   6        6.41        8.43      2.55 o 
   3  13   6        1.18       -0.30      2.70 o 
   4  13   6       70.74       69.23      5.76 o 
   5  13   6      165.14      158.69      8.18 o 
   6  13   6      341.58      365.01     22.44 o 
   7  13   6        3.43        3.15      5.48 o 
  -8  14   6        0.00       -4.50      3.00 o 
  -7  14   6      195.60      187.22     13.76 o 
  -6  14   6       71.40       81.83      7.31 o 
  -5  14   6       80.88       81.95      6.22 o 
  -4  14   6      190.23      206.17      9.20 o 
  -3  14   6       40.85       30.64      3.61 o 
  -2  14   6       37.53       27.96      3.54 o 
  -1  14   6      382.70      381.60     10.26 o 
   0  14   6        3.80        3.10      2.37 o 
   1  14   6      266.74      303.54      9.67 o 
   2  14   6      491.54      514.70     12.45 o 
   3  14   6       29.04       30.48      4.39 o 
   4  14   6       40.66       40.10      4.83 o 
   5  14   6       42.22       62.97      5.92 o 
   6  14   6       10.06       10.44      4.99 o 
  -7  15   6        0.40        1.80      3.32 o 
  -6  15   6        3.16       -0.71      3.41 o 
  -5  15   6        0.03       -2.11      2.44 o 
  -4  15   6        0.21        3.51      2.68 o 
  -3  15   6        3.90        1.65      2.49 o 
  -2  15   6        5.04        6.56      2.80 o 
  -1  15   6       55.17       58.61      4.71 o 
   0  15   6       27.04       31.84      3.72 o 
   1  15   6        6.30       14.29      3.09 o 
   2  15   6       18.92       25.01      4.28 o 
   3  15   6       90.05       89.79      6.66 o 
   4  15   6      104.06      100.75      8.42 o 
   5  15   6      144.94      154.75      8.92 o 
  -6  16   6       43.19       56.17      8.02 o 
  -5  16   6      241.14      257.61     11.14 o 
  -4  16   6      243.15      243.36      8.70 o 
  -3  16   6        3.83        0.63      2.61 o 
  -2  16   6       61.89       53.36      4.72 o 
  -1  16   6        0.04       -2.60      2.17 o 
   0  16   6        4.86       12.59      4.23 o 
   1  16   6       27.83       28.68      3.75 o 
   2  16   6       14.90       14.66      3.79 o 
   3  16   6        4.23        1.26      3.24 o 
   4  16   6       98.84      105.97      7.61 o 
  -5  17   6      356.50      354.91     29.55 o 
  -4  17   6        4.13        3.28      4.56 o 
  -3  17   6      475.47      506.84     15.01 o 
  -2  17   6       48.22       46.65      4.98 o 
  -1  17   6        8.52        5.91      2.58 o 
   0  17   6      229.55      224.93      8.43 o 
   1  17   6       21.76       27.50      4.10 o 
   2  17   6       17.81       27.15      4.80 o 
   3  17   6       62.82       75.09      6.68 o 
  -2  18   6       31.10       31.13      4.52 o 
  -1  18   6        7.16        5.80      2.52 o 
   0  18   6       34.82       24.25      4.59 o 
 -12   1   7       10.76        6.16      4.47 o 
 -11   1   7        5.24        7.82      5.83 o 
 -10   1   7      320.45      311.17     11.87 o 
  -9   1   7       27.69       29.07      3.94 o 
  -8   1   7      685.31      675.45     15.77 o 
  -7   1   7      447.12      449.10     11.61 o 
  -6   1   7      272.19      262.72      8.03 o 
  -5   1   7     1080.06     1036.09     20.64 o 
  -4   1   7     1159.72     1161.22     19.48 o 
  -3   1   7      453.83      469.82      8.48 o 
  -2   1   7     1759.10     1862.93     29.20 o 
  -1   1   7     1247.28     1273.07     20.78 o 
   0   1   7       38.46       40.15      2.44 o 
   1   1   7      800.29      777.39     14.00 o 
   2   1   7      108.08       95.52      3.47 o 
   3   1   7      119.63      114.38      4.41 o 
   4   1   7      381.68      368.53     10.05 o 
   5   1   7       60.06       60.78      4.56 o 
   6   1   7     1262.47     1211.87     24.71 o 
   7   1   7      252.51      265.52      9.20 o 
   8   1   7       14.32       13.70      3.87 o 
   9   1   7       30.41       31.62      4.54 o 
  10   1   7      294.31      328.55     13.27 o 
 -12   2   7       14.85       14.80      3.69 o 
 -11   2   7      110.04      111.39      6.93 o 
 -10   2   7        2.37        1.58      2.55 o 
  -9   2   7        0.99       -0.32      2.05 o 
  -8   2   7       88.05       79.98      6.05 o 
  -7   2   7      151.87      146.63      9.00 o 
  -6   2   7      227.19      217.59      8.34 o 
  -5   2   7       19.30       24.51      3.30 o 
  -4   2   7      125.63      133.78      3.81 o 
  -3   2   7      141.93      113.62      4.06 o 
  -2   2   7      208.90      213.09      5.43 o 
  -1   2   7        3.56        3.06      2.20 o 
   0   2   7      512.16      498.00      8.97 o 
   1   2   7      688.12      662.29     11.17 o 
   2   2   7      504.57      479.42      9.84 o 
   3   2   7      478.52      467.37      9.85 o 
   4   2   7      529.04      496.14     12.19 o 
   5   2   7       33.56       47.19      4.18 o 
   6   2   7       61.55       72.58      5.92 o 
   7   2   7        3.43        7.39      2.86 o 
   8   2   7      331.38      327.58     10.72 o 
   9   2   7      166.17      155.83     11.39 o 
  10   2   7       18.83       11.86      4.82 o 
 -12   3   7       42.71       48.24      5.18 o 
 -11   3   7        8.82        7.93      3.25 o 
 -10   3   7      147.68      149.38     10.34 o 
  -9   3   7       80.85       81.85      5.60 o 
  -8   3   7      221.96      211.58      7.64 o 
  -7   3   7       56.29       58.25      7.64 o 
  -6   3   7       91.05       89.96      6.15 o 
  -5   3   7      108.28       97.19      4.99 o 
  -4   3   7       34.24       40.29      2.37 o 
  -3   3   7       74.84       93.27      3.38 o 
  -2   3   7       75.70       81.02      3.84 o 
  -1   3   7       16.09       15.24      1.72 o 
   0   3   7      109.88      116.31      4.22 o 
   1   3   7      150.21      140.51      4.11 o 
   2   3   7        1.35        0.05      1.28 o 
   3   3   7        3.13        6.82      1.96 o 
   4   3   7      260.61      241.64      7.87 o 
   5   3   7        3.83        6.79      2.66 o 
   6   3   7       16.69       13.74      3.77 o 
   7   3   7       45.56       36.72      5.01 o 
   8   3   7        2.35       -0.32      3.32 o 
   9   3   7       46.38       53.70      6.21 o 
 -11   4   7      364.84      392.10     12.17 o 
 -10   4   7      262.29      285.11      9.88 o 
  -9   4   7      448.95      437.44     12.24 o 
  -8   4   7      621.28      606.97     14.76 o 
  -7   4   7      182.69      170.60      6.64 o 
  -6   4   7     1418.83     1384.31     26.80 o 
  -5   4   7     1048.82     1009.43     20.39 o 
  -4   4   7       21.08       37.92      2.38 o 
  -3   4   7      278.72      264.65      6.31 o 
  -2   4   7      439.98      424.96      7.98 o 
  -1   4   7      200.89      199.67      4.86 o 
   0   4   7      114.98      121.54      4.48 o 
   1   4   7      222.90      235.42      6.22 o 
   2   4   7      631.24      609.46     11.76 o 
   3   4   7      673.88      630.79     14.12 o 
   4   4   7        0.78        2.16      2.88 o 
   5   4   7        5.95        6.85      4.73 o 
   6   4   7       49.64       42.87      5.22 o 
   7   4   7      310.22      337.14     14.73 o 
   8   4   7      692.32      743.19     24.10 o 
   9   4   7        0.02       -5.11      3.88 o 
 -11   5   7      313.46      348.17     13.74 o 
 -10   5   7      297.47      296.86     10.12 o 
  -9   5   7      663.34      660.88     16.16 o 
  -8   5   7      203.14      197.37      9.48 o 
  -7   5   7        0.47       -0.60      1.87 o 
  -6   5   7       41.65       51.82      4.05 o 
  -5   5   7      136.00      134.04      6.38 o 
  -4   5   7      895.83      906.14     14.54 o 
  -3   5   7       10.79        3.85      2.73 o 
  -2   5   7       30.99       23.95      3.67 o 
  -1   5   7      165.85      174.27     10.59 o 
   0   5   7     1351.03     1344.34     22.39 o 
   1   5   7      366.66      349.90      9.01 o 
   2   5   7       29.13       32.39      3.91 o 
   3   5   7      123.39      132.21      8.36 o 
   4   5   7      182.94      167.86      7.92 o 
   5   5   7       60.95       54.99      5.47 o 
   6   5   7      213.53      206.77      9.57 o 
   7   5   7      108.91       99.03      9.68 o 
   8   5   7        0.10        3.37      4.51 o 
   9   5   7      353.25      377.93     30.76 o 
 -11   6   7       39.18       42.46      4.78 o 
 -10   6   7      147.57      151.74      8.03 o 
  -9   6   7       22.01       27.79      3.76 o 
  -8   6   7      368.21      395.55     13.14 o 
  -7   6   7        0.68       -0.15      2.07 o 
  -6   6   7       40.40       43.54      3.87 o 
  -5   6   7        3.53        2.15      2.37 o 
  -4   6   7      284.52      292.38      7.31 o 
  -3   6   7      155.07      144.32      6.81 o 
  -2   6   7       38.39       40.00      3.28 o 
  -1   6   7      123.60      116.95      4.54 o 
   0   6   7     1072.39     1049.09     20.14 o 
   1   6   7      928.78      899.39     40.73 o 
   2   6   7       86.68       93.37      5.63 o 
   3   6   7        7.44        5.80      2.06 o 
   4   6   7       53.51       49.19      4.58 o 
   5   6   7      144.32      171.01      9.97 o 
   6   6   7       11.18        8.19      2.89 o 
   7   6   7       81.57       73.09      8.33 o 
   8   6   7        3.25        2.34      3.22 o 
   9   6   7       20.60       22.47      7.13 o 
 -11   7   7      184.60      194.54      9.03 o 
 -10   7   7      481.44      498.07     18.43 o 
  -9   7   7      143.11      142.73      7.41 o 
  -8   7   7       91.32       94.90      9.00 o 
  -7   7   7        6.49       12.18      3.36 o 
  -6   7   7       80.05       98.71      6.93 o 
  -5   7   7      216.12      199.41      8.65 o 
  -4   7   7       63.01       65.46      3.82 o 
  -3   7   7       24.53       25.43      3.65 o 
  -2   7   7      306.65      316.31      7.89 o 
  -1   7   7      248.91      243.11      6.81 o 
   0   7   7      190.86      172.87      5.62 o 
   1   7   7      435.78      434.82     12.64 o 
   2   7   7     1535.71     1534.66     25.66 o 
   3   7   7       62.10       56.69      4.48 o 
   4   7   7      238.08      265.74      8.74 o 
   5   7   7      472.18      468.03     15.01 o 
   6   7   7      387.05      375.11     13.57 o 
   7   7   7      379.73      366.84     13.74 o 
   8   7   7       87.14       86.78      7.68 o 
   9   7   7       10.56       12.58      4.81 o 
 -11   8   7       18.56       26.51      5.02 o 
 -10   8   7       42.63       42.40      5.62 o 
  -9   8   7        4.87       -0.66      2.97 o 
  -8   8   7        5.82        5.16      2.63 o 
  -7   8   7        5.10        5.27      4.03 o 
  -6   8   7       18.47       10.36      3.21 o 
  -5   8   7      239.35      233.26      9.53 o 
  -4   8   7       92.83       85.13      4.44 o 
  -3   8   7      142.20      122.15      6.37 o 
  -2   8   7       29.06       22.74      2.70 o 
  -1   8   7      103.34       91.78      4.61 o 
   0   8   7      207.78      194.98      6.17 o 
   1   8   7        6.21        2.97      1.99 o 
   2   8   7      742.50      737.31     14.48 o 
   3   8   7      265.94      276.05      8.95 o 
   4   8   7      171.26      160.29      7.21 o 
   5   8   7       22.23       21.31      4.47 o 
   6   8   7       20.24       12.43      4.29 o 
   7   8   7      118.89      117.84      8.71 o 
   8   8   7      161.85      181.86     10.93 o 
 -10   9   7      106.07      104.58      8.31 o 
  -9   9   7      414.93      448.08     15.43 o 
  -8   9   7        0.03       -0.51      1.83 o 
  -7   9   7      162.44      158.34      8.87 o 
  -6   9   7      174.55      165.17      9.99 o 
  -5   9   7      147.13      154.95      8.97 o 
  -4   9   7       58.37       61.80      3.97 o 
  -3   9   7        0.39       -0.21      1.42 o 
  -2   9   7      114.10      127.66      5.48 o 
  -1   9   7        0.49        0.08      1.71 o 
   0   9   7       11.96       10.53      2.30 o 
   1   9   7      746.42      769.44     17.03 o 
   2   9   7     1007.92     1035.02     20.34 o 
   3   9   7        8.92        2.32      3.40 o 
   4   9   7      468.40      440.15     12.36 o 
   5   9   7       28.92       26.77      4.84 o 
   6   9   7      463.52      504.59     16.82 o 
   7   9   7       45.86       53.00      6.25 o 
   8   9   7       10.89        1.98      4.29 o 
 -10  10   7       95.78       82.37      8.63 o 
  -9  10   7      381.31      385.51     18.65 o 
  -8  10   7      350.32      337.53     16.28 o 
  -7  10   7       24.39       26.92      5.41 o 
  -6  10   7      149.82      125.00      8.21 o 
  -5  10   7       48.88       47.81      5.35 o 
  -4  10   7       18.96       24.78      2.97 o 
  -3  10   7      198.69      173.56     11.50 o 
  -2  10   7      387.18      383.76      9.55 o 
  -1  10   7        3.78        2.24      1.95 o 
   0  10   7        4.94        1.44      1.97 o 
   1  10   7       15.17        8.19      2.32 o 
   2  10   7      812.22      796.86     18.22 o 
   3  10   7      781.81      775.91     18.11 o 
   4  10   7      130.79      139.65      7.19 o 
   5  10   7       33.55       47.18      5.86 o 
   6  10   7      198.20      200.51     10.77 o 
   7  10   7       74.53       74.24      7.46 o 
   8  10   7      171.81      184.33     15.17 o 
  -9  11   7      170.03      188.04     11.16 o 
  -8  11   7       22.97        9.80      3.46 o 
  -7  11   7        3.10        5.17      3.37 o 
  -6  11   7        5.12        1.45      3.54 o 
  -5  11   7       15.90       19.91      3.99 o 
  -4  11   7        0.74        3.76      2.29 o 
  -3  11   7      155.74      133.54      7.24 o 
  -2  11   7        4.26        0.64      2.12 o 
  -1  11   7       85.45       83.85      4.85 o 
   0  11   7       11.62        8.98      2.44 o 
   1  11   7      163.65      156.56     10.33 o 
   2  11   7        2.56       -0.42      2.57 o 
   3  11   7       36.88       37.64      4.51 o 
   4  11   7       94.02       82.44      6.73 o 
   5  11   7       50.00       50.04      6.04 o 
   6  11   7       83.02       77.49      7.50 o 
   7  11   7        2.64        9.27      4.62 o 
  -9  12   7      319.58      338.64     14.80 o 
  -8  12   7      144.49      145.80     12.06 o 
  -7  12   7      103.13      119.19      9.81 o 
  -6  12   7       38.49       56.85      6.27 o 
  -5  12   7      313.37      322.64     12.57 o 
  -4  12   7       34.51       42.77      4.61 o 
  -3  12   7      122.81      140.78     12.33 o 
  -2  12   7      115.85      106.35      6.83 o 
  -1  12   7       71.58       72.66      4.72 o 
   0  12   7      110.03      103.64      5.56 o 
   1  12   7        8.42        2.50      2.27 o 
   2  12   7       49.50       61.53      5.30 o 
   3  12   7       24.80       34.15      4.51 o 
   4  12   7       53.57       49.62      5.14 o 
   5  12   7        1.34        0.10      3.73 o 
   6  12   7      156.17      165.26     10.67 o 
  -8  13   7       27.01       18.60      4.27 o 
  -7  13   7       77.15       73.61      7.17 o 
  -6  13   7       72.45       83.35      7.47 o 
  -5  13   7       32.21       34.22      7.85 o 
  -4  13   7      978.31      951.04     18.88 o 
  -3  13   7      123.03      101.87     10.81 o 
  -2  13   7      417.72      413.77     12.05 o 
  -1  13   7       45.22       49.41      4.84 o 
   0  13   7       72.89       68.00      5.44 o 
   1  13   7      244.30      245.60      8.03 o 
   2  13   7       37.95       41.11      4.69 o 
   3  13   7       93.16       80.50      6.12 o 
   4  13   7       25.97       32.94      4.68 o 
   5  13   7      130.29      133.79      9.64 o 
   6  13   7        0.81        4.91      4.48 o 
  -7  14   7       33.31       32.41      5.33 o 
  -6  14   7        0.06       -1.21      3.33 o 
  -5  14   7       96.35      102.22      8.18 o 
  -4  14   7      501.03      527.36     12.81 o 
  -3  14   7        8.34        3.15      2.46 o 
  -2  14   7        1.82        0.89      2.42 o 
  -1  14   7        2.47        4.02      2.49 o 
   0  14   7       50.32       44.04      4.79 o 
   1  14   7       12.17        9.72      2.86 o 
   2  14   7        2.22        0.52      3.13 o 
   3  14   7        0.00        0.64      3.04 o 
   4  14   7       26.71       28.72      4.49 o 
   5  14   7      327.76      382.38     15.32 o 
  -6  15   7        0.02       -4.70      3.14 o 
  -5  15   7      527.30      545.84     18.23 o 
  -4  15   7      245.62      236.64      8.49 o 
  -3  15   7        4.27        0.51      2.03 o 
  -2  15   7      183.37      197.59      7.61 o 
  -1  15   7       10.78       13.10      3.14 o 
   0  15   7        0.71        0.05      2.25 o 
   1  15   7      285.96      282.36      9.12 o 
   2  15   7      108.53      114.95      7.50 o 
   3  15   7        0.24        0.71      3.31 o 
   4  15   7      146.49      153.37      8.99 o 
  -5  16   7        5.05       13.05      6.12 o 
  -4  16   7        1.63        2.29      2.78 o 
  -3  16   7      157.45      161.59      8.79 o 
  -2  16   7      166.87      173.96      7.88 o 
  -1  16   7        8.31        6.78      3.09 o 
   0  16   7      109.55       93.32      6.67 o 
   1  16   7        5.13        5.65      3.52 o 
   2  16   7      354.78      361.58     12.51 o 
   3  16   7      123.60      130.82      8.40 o 
  -3  17   7        1.09        2.14      2.36 o 
  -2  17   7       48.74       41.83      4.97 o 
  -1  17   7       10.82        7.93      3.27 o 
   0  17   7        3.12        6.24      3.09 o 
 -11   0   8       40.55       34.51      9.10 o 
 -10   0   8      210.50      207.11     11.94 o 
  -9   0   8      299.90      301.41     13.96 o 
  -8   0   8      105.68      100.50      8.42 o 
  -7   0   8      378.70      344.84     14.21 o 
  -6   0   8        4.65        0.90      2.92 o 
  -5   0   8      516.77      519.41     17.67 o 
  -4   0   8      122.09       92.18     11.02 o 
  -3   0   8      219.88      220.66      9.11 o 
  -2   0   8     2861.01     2715.78     53.78 o 
  -1   0   8      206.02      189.14     12.03 o 
   0   0   8      233.65      221.26      7.88 o 
   1   0   8      154.73      170.90     11.99 o 
   2   0   8      173.79      154.08      7.75 o 
   3   0   8      655.08      664.40     33.11 o 
   4   0   8     1574.08     1474.36     40.49 o 
   5   0   8      439.09      388.56     15.69 o 
   6   0   8       85.91       82.30      8.06 o 
   7   0   8        1.80        5.90      4.35 o 
   8   0   8       91.68       66.95      8.24 o 
   9   0   8      653.85      685.05     35.22 o 
 -11   1   8       15.82       12.86      3.50 o 
 -10   1   8        8.84        2.53      3.18 o 
  -9   1   8        9.91        9.67      3.67 o 
  -8   1   8      259.59      251.94      8.67 o 
  -7   1   8      104.37      103.80      5.88 o 
  -6   1   8        0.91        0.62      1.96 o 
  -5   1   8       68.40       50.03      3.97 o 
  -4   1   8       14.55        4.01      2.42 o 
  -3   1   8        0.61       -0.70      1.15 o 
  -2   1   8        3.97        2.31      1.56 o 
  -1   1   8     1369.06     1329.07     22.05 o 
   0   1   8       24.91       30.39      2.77 o 
   1   1   8      316.37      307.49      6.77 o 
   2   1   8        0.44       -0.92      1.35 o 
   3   1   8       52.96       49.16      4.05 o 
   4   1   8      201.68      217.03      7.70 o 
   5   1   8      657.46      653.01     15.62 o 
   6   1   8      146.85      156.14      7.58 o 
   7   1   8        1.59       -1.44      3.08 o 
   8   1   8      511.36      551.39     17.46 o 
   9   1   8       69.41       77.64      7.45 o 
 -11   2   8       33.99       25.20      4.04 o 
 -10   2   8      302.31      305.86     11.93 o 
  -9   2   8      381.08      357.15     10.90 o 
  -8   2   8      465.70      430.47     11.93 o 
  -7   2   8        5.82        5.72      2.38 o 
  -6   2   8       55.57       71.17      4.76 o 
  -5   2   8      258.03      229.94      7.48 o 
  -4   2   8       13.47        9.25      2.73 o 
  -3   2   8       87.05      101.02      4.78 o 
  -2   2   8       11.68       14.22      2.01 o 
  -1   2   8      333.95      311.68      6.78 o 
   0   2   8      293.33      286.04      6.51 o 
   1   2   8       51.68       48.99      3.29 o 
   2   2   8      428.60      412.44      9.93 o 
   3   2   8      407.77      395.10     10.56 o 
   4   2   8       75.75       84.58      6.20 o 
   5   2   8      306.77      255.66     10.23 o 
   6   2   8       69.61       55.98      5.72 o 
   7   2   8       16.21       21.67      4.47 o 
   8   2   8      286.65      294.20     12.34 o 
   9   2   8        4.08       -2.38      3.65 o 
 -11   3   8      225.51      232.83      9.39 o 
 -10   3   8        5.72        2.99      2.98 o 
  -9   3   8      361.25      364.15     11.11 o 
  -8   3   8      472.78      445.18     12.26 o 
  -7   3   8      156.53      159.12      6.94 o 
  -6   3   8     1066.98     1014.36     21.06 o 
  -5   3   8      407.42      418.32     10.83 o 
  -4   3   8       20.79       21.15      2.97 o 
  -3   3   8      303.01      279.04      6.79 o 
  -2   3   8        8.37        8.44      2.07 o 
  -1   3   8        3.45        3.16      1.78 o 
   0   3   8     3067.19     3007.90     46.05 o 
   1   3   8       26.53       35.19      3.06 o 
   2   3   8      649.25      619.05     19.72 o 
   3   3   8      152.52      158.03     10.17 o 
   4   3   8      141.01      155.64      8.18 o 
   5   3   8       72.12       68.51      6.01 o 
   6   3   8       20.65       16.44      4.03 o 
   7   3   8      354.12      349.12     13.06 o 
   8   3   8      355.53      372.44     14.17 o 
   9   3   8       10.48        9.93      4.56 o 
 -11   4   8      119.33      133.58      7.94 o 
 -10   4   8       15.52       13.89      3.47 o 
  -9   4   8        0.06       -1.30      2.42 o 
  -8   4   8       56.31       72.26      8.80 o 
  -7   4   8      102.37      105.79      6.77 o 
  -6   4   8      399.75      343.54      9.82 o 
  -5   4   8      178.54      141.27      6.06 o 
  -4   4   8      338.33      308.57     12.26 o 
  -3   4   8       69.76       71.77      3.85 o 
  -2   4   8      148.84      155.83      5.25 o 
  -1   4   8      527.90      543.09     12.49 o 
   0   4   8       15.51       14.45      2.52 o 
   1   4   8        8.17        9.42      2.06 o 
   2   4   8       18.12       19.85      4.40 o 
   3   4   8       39.25       30.42      3.39 o 
   4   4   8        6.14        9.84      3.49 o 
   5   4   8       16.10       15.91      4.00 o 
   6   4   8      141.74      122.71      8.16 o 
   7   4   8      287.11      279.23     11.80 o 
   8   4   8      225.38      237.74     11.37 o 
 -11   5   8      127.60      150.10      8.49 o 
 -10   5   8        0.17        5.08      2.87 o 
  -9   5   8      394.64      424.13     12.38 o 
  -8   5   8      945.29      967.27     21.24 o 
  -7   5   8        5.23        4.77      2.44 o 
  -6   5   8      213.34      244.55     14.39 o 
  -5   5   8      245.68      239.97      9.48 o 
  -4   5   8      588.17      589.54     16.39 o 
  -3   5   8      505.19      488.99     10.38 o 
  -2   5   8       26.11       28.86      2.77 o 
  -1   5   8      675.86      623.01     12.45 o 
   0   5   8      671.63      638.68     12.71 o 
   1   5   8        0.16        0.91      1.87 o 
   2   5   8      852.11      871.57     21.32 o 
   3   5   8       13.36       12.94      2.77 o 
   4   5   8       15.55       11.55      3.65 o 
   5   5   8      303.75      300.45     11.63 o 
   6   5   8        1.73        3.72      3.50 o 
   7   5   8        0.13        2.74      4.52 o 
   8   5   8      176.85      232.59     14.76 o 
 -11   6   8        9.80        6.75      4.16 o 
 -10   6   8       39.70       38.99      5.48 o 
  -9   6   8        7.64        8.83      3.50 o 
  -8   6   8        3.15        3.30      3.20 o 
  -7   6   8      264.73      266.07     16.89 o 
  -6   6   8      298.61      296.96     11.11 o 
  -5   6   8      118.14      110.71      7.24 o 
  -4   6   8      429.06      434.10     18.22 o 
  -3   6   8      119.08      109.21      4.79 o 
  -2   6   8     1557.68     1585.26     29.01 o 
  -1   6   8      905.51      872.78     17.74 o 
   0   6   8       55.11       57.77      4.51 o 
   1   6   8       68.58       63.04      4.90 o 
   2   6   8      101.45       89.18      5.39 o 
   3   6   8      212.88      226.24      7.97 o 
   4   6   8      675.62      679.49     19.23 o 
   5   6   8      252.87      267.47     13.83 o 
   6   6   8       17.44       19.67      4.60 o 
   7   6   8      112.40      111.98      8.60 o 
   8   6   8       31.91       33.61      6.60 o 
 -10   7   8       75.18       76.10      7.28 o 
  -9   7   8        1.49       -3.29      2.69 o 
  -8   7   8        0.60       -1.99      2.79 o 
  -7   7   8        4.23        7.19      3.31 o 
  -6   7   8        5.02        7.62      3.10 o 
  -5   7   8        0.40       -0.46      2.48 o 
  -4   7   8       45.30       43.30      3.86 o 
  -3   7   8       26.89       28.83      2.95 o 
  -2   7   8       38.70       43.92      3.42 o 
  -1   7   8       10.94       12.20      2.34 o 
   0   7   8       45.31       50.86      3.65 o 
   1   7   8       44.62       37.92      4.58 o 
   2   7   8      369.57      370.29     11.93 o 
   3   7   8      245.66      259.31      9.75 o 
   4   7   8       28.37       37.35      6.10 o 
   5   7   8        9.45        3.38      2.71 o 
   6   7   8        0.24       -0.29      2.98 o 
   7   7   8       18.41        6.82      3.26 o 
   8   7   8        2.61        4.32      3.54 o 
 -10   8   8      261.34      308.37     13.03 o 
  -9   8   8       52.87       38.18      8.49 o 
  -8   8   8       53.48       44.87      5.53 o 
  -7   8   8      388.40      390.61     13.89 o 
  -6   8   8        4.51        1.14      2.76 o 
  -5   8   8        4.75        4.35      2.75 o 
  -4   8   8      733.26      746.78     25.97 o 
  -3   8   8        4.74        7.39      2.24 o 
  -2   8   8       23.56       22.41      2.76 o 
  -1   8   8       24.98       27.55      3.01 o 
   0   8   8      620.35      600.88     12.70 o 
   1   8   8       10.58       13.55      2.42 o 
   2   8   8       24.02       16.50      3.18 o 
   3   8   8      753.49      752.35     17.52 o 
   4   8   8     1298.53     1289.69     31.33 o 
   5   8   8       88.95       74.61      7.26 o 
   6   8   8       14.99       17.10      4.71 o 
   7   8   8       27.15       23.18      5.14 o 
  -9   9   8       90.90       86.67      9.33 o 
  -8   9   8      229.02      235.90     10.84 o 
  -7   9   8        2.91        1.05      3.00 o 
  -6   9   8      371.69      378.42     22.68 o 
  -5   9   8        0.15        0.36      2.72 o 
  -4   9   8      151.63      165.72      6.96 o 
  -3   9   8      107.23       95.94      5.44 o 
  -2   9   8       94.66       82.55      4.77 o 
  -1   9   8      964.72      953.06     18.09 o 
   0   9   8      294.00      289.54      8.18 o 
   1   9   8        7.31        4.14      2.20 o 
   2   9   8       36.44       37.58      4.17 o 
   3   9   8      362.44      376.84     11.45 o 
   4   9   8      150.73      146.31      9.31 o 
   5   9   8        5.61        0.66      3.66 o 
   6   9   8       45.02       42.27      6.19 o 
   7   9   8        7.69       14.05      4.96 o 
  -9  10   8       80.00      108.30     10.80 o 
  -8  10   8      123.48      127.86     13.42 o 
  -7  10   8       74.82       83.07      7.25 o 
  -6  10   8      188.60      201.46     12.74 o 
  -5  10   8      214.07      210.71      9.91 o 
  -4  10   8        5.92        7.98      2.72 o 
  -3  10   8       99.54       78.78      5.21 o 
  -2  10   8      105.40      108.61      5.55 o 
  -1  10   8        7.34        4.26      2.20 o 
   0  10   8       34.02       29.79      3.29 o 
   1  10   8        1.17        0.10      1.79 o 
   2  10   8       31.27       27.89      3.82 o 
   3  10   8       11.68        9.64      3.32 o 
   4  10   8      474.14      497.71     16.58 o 
   5  10   8       19.30       17.77      4.63 o 
   6  10   8       35.19       29.49      7.68 o 
   7  10   8      202.71      207.30     14.41 o 
  -8  11   8      676.47      667.09     20.68 o 
  -7  11   8       16.11       24.41      4.89 o 
  -6  11   8      133.63      146.76      9.48 o 
  -5  11   8       26.07       34.22      5.15 o 
  -4  11   8      301.41      302.79     11.44 o 
  -3  11   8      257.19      268.59      8.87 o 
  -2  11   8      137.98      131.75      6.25 o 
  -1  11   8       61.17       56.82      4.38 o 
   0  11   8     1021.11     1046.67     20.00 o 
   1  11   8       29.50       22.76      3.77 o 
   2  11   8      159.77      158.62      8.82 o 
   3  11   8       45.51       41.48      5.16 o 
   4  11   8       13.57        9.93      4.36 o 
   5  11   8       78.11      101.02      8.52 o 
   6  11   8        8.27        9.05      4.87 o 
  -8  12   8       75.45       89.72     15.21 o 
  -7  12   8      223.88      260.34     11.88 o 
  -6  12   8      163.80      163.27     10.28 o 
  -5  12   8       99.05       88.42      7.47 o 
  -4  12   8       13.99       14.53      4.08 o 
  -3  12   8       19.72       10.32      2.96 o 
  -2  12   8      250.12      242.42      9.94 o 
  -1  12   8      107.20      112.14      5.97 o 
   0  12   8       59.36       54.53      4.44 o 
   1  12   8        0.17       -1.41      2.07 o 
   2  12   8      151.51      124.52      8.82 o 
   3  12   8      353.68      346.57     11.60 o 
   4  12   8      457.50      479.76     14.26 o 
   5  12   8       96.67      105.42     17.82 o 
  -7  13   8        6.53       12.21      4.43 o 
  -6  13   8      172.34      171.38     10.60 o 
  -5  13   8        0.12        0.31      3.16 o 
  -4  13   8       72.02       88.06      7.57 o 
  -3  13   8      324.53      346.91      9.90 o 
  -2  13   8       35.85       37.58      4.01 o 
  -1  13   8       31.79       25.06      3.46 o 
   0  13   8        2.79        1.18      2.33 o 
   1  13   8      279.19      257.51     13.99 o 
   2  13   8      145.32      158.91      8.79 o 
   3  13   8      134.87      143.57      9.57 o 
   4  13   8       46.33       52.43      5.58 o 
   5  13   8        0.04        3.61      6.06 o 
  -6  14   8       17.55       18.64      4.78 o 
  -5  14   8       18.66       24.49      6.00 o 
  -4  14   8      268.15      314.53     13.10 o 
  -3  14   8        9.07        6.35      2.85 o 
  -2  14   8      271.74      260.61      8.67 o 
  -1  14   8       39.16       31.14      3.78 o 
   0  14   8       63.33       58.04      4.80 o 
   1  14   8      112.80      111.68     11.71 o 
   2  14   8        2.26       -1.41      3.14 o 
   3  14   8       29.22       29.81      4.67 o 
   4  14   8      592.69      615.79     17.24 o 
  -5  15   8        0.03       -3.76      3.48 o 
  -4  15   8       11.71       10.29      5.47 o 
  -3  15   8       28.13       26.41      3.82 o 
  -2  15   8       29.50       25.01      3.81 o 
  -1  15   8        2.54        0.24      4.24 o 
   0  15   8        1.28        1.34      2.60 o 
   1  15   8       59.29       64.00      6.10 o 
   2  15   8       19.15       27.68      4.73 o 
  -2  16   8      255.38      255.76      9.89 o 
  -1  16   8       96.77      103.71      8.09 o 
   0  16   8        0.75        1.39      4.35 o 
 -11   1   9       99.28      109.56      8.43 o 
 -10   1   9      431.55      456.02     13.39 o 
  -9   1   9      397.83      395.14     13.67 o 
  -8   1   9      536.76      526.75     17.66 o 
  -7   1   9      102.34      105.84      7.04 o 
  -6   1   9       68.79       61.06      5.33 o 
  -5   1   9      629.44      599.99     16.37 o 
  -4   1   9      249.04      223.80      8.58 o 
  -3   1   9       62.16       65.72      3.36 o 
  -2   1   9      209.43      220.98      5.72 o 
  -1   1   9       91.41       89.28      4.36 o 
   0   1   9     1933.56     1957.14     28.83 o 
   1   1   9       65.07       60.98      3.42 o 
   2   1   9      109.23       67.21     18.45 o 
   3   1   9       62.66       55.08      5.24 o 
   4   1   9        0.13       -0.58      2.77 o 
   5   1   9        0.91        1.77      3.35 o 
   6   1   9        5.37       13.85      3.96 o 
   7   1   9       53.15       48.24      7.30 o 
   8   1   9      109.70      116.34     10.68 o 
 -10   2   9       91.58       90.99      8.66 o 
  -9   2   9        4.22        2.64      2.70 o 
  -8   2   9      111.01      107.31      6.41 o 
  -7   2   9        6.43        4.06      2.45 o 
  -6   2   9      308.70      298.83      9.23 o 
  -5   2   9      210.88      197.21      8.96 o 
  -4   2   9       91.17       90.59      6.46 o 
  -3   2   9      427.55      428.65      9.52 o 
  -2   2   9       41.03       35.23      2.99 o 
  -1   2   9      114.52      123.48      4.97 o 
   0   2   9      892.42      918.85     16.79 o 
   1   2   9      456.82      430.64      9.68 o 
   2   2   9       19.22       11.24      5.10 o 
   3   2   9        8.04        6.74      3.13 o 
   4   2   9      407.65      394.52     15.31 o 
   5   2   9      381.50      373.19     13.29 o 
   6   2   9       16.52       17.39      4.38 o 
   7   2   9      205.15      200.32     11.20 o 
   8   2   9      325.56      355.13     14.21 o 
 -10   3   9       67.64       67.85      5.79 o 
  -9   3   9       75.28       65.83      5.40 o 
  -8   3   9      266.66      264.51      9.24 o 
  -7   3   9      135.07      137.39      6.82 o 
  -6   3   9       95.07       92.11      5.64 o 
  -5   3   9      204.65      196.20      8.57 o 
  -4   3   9      239.73      244.54     11.29 o 
  -3   3   9        0.09       -0.57      1.64 o 
  -2   3   9       54.88       54.91      4.50 o 
  -1   3   9       79.90       82.68      4.38 o 
   0   3   9      716.88      741.73     14.36 o 
   1   3   9        2.23        1.42      1.84 o 
   2   3   9        2.27        0.47      1.86 o 
   3   3   9        0.72       -0.92      2.67 o 
   4   3   9       27.22       34.95      4.92 o 
   5   3   9        6.88        9.14      3.75 o 
   6   3   9        2.53        9.78      4.37 o 
   7   3   9        2.13        8.80      4.31 o 
   8   3   9       14.28        8.30      4.41 o 
 -10   4   9       56.20       65.53      6.79 o 
  -9   4   9       15.89       14.72      4.08 o 
  -8   4   9      163.50      157.18      9.36 o 
  -7   4   9       53.84       59.59      5.84 o 
  -6   4   9      589.37      599.07     17.36 o 
  -5   4   9       49.98       41.39      4.74 o 
  -4   4   9      103.00      107.69     12.51 o 
  -3   4   9      278.79      283.40      7.44 o 
  -2   4   9       11.33       21.98      4.36 o 
  -1   4   9     1266.76     1283.56     24.97 o 
   0   4   9      793.45      774.97     16.73 o 
   1   4   9      476.35      479.59     13.62 o 
   2   4   9       17.59       16.99      7.70 o 
   3   4   9        0.85       -2.62      2.81 o 
   4   4   9      334.65      321.76     12.04 o 
   5   4   9      740.19      736.88     20.78 o 
   6   4   9      120.88      114.63      8.40 o 
   7   4   9        9.55        9.46      4.42 o 
 -10   5   9       74.83       76.01      7.36 o 
  -9   5   9        0.46       -1.53      3.02 o 
  -8   5   9       16.00       10.60      3.81 o 
  -7   5   9       31.24       28.91      4.52 o 
  -6   5   9      332.90      290.40     11.21 o 
  -5   5   9       93.63       75.40      6.69 o 
  -4   5   9      388.51      340.99     26.91 o 
  -3   5   9      200.79      202.58      6.30 o 
  -2   5   9       33.45       31.13      3.25 o 
  -1   5   9       24.99       24.32      2.81 o 
   0   5   9      650.76      671.71     13.63 o 
   1   5   9     1859.56     1842.09     33.97 o 
   2   5   9      131.92      118.76      9.76 o 
   3   5   9       98.20       92.38     12.13 o 
   4   5   9      250.28      280.65     11.26 o 
   5   5   9       11.78        3.99      3.95 o 
   6   5   9       38.95       35.75      6.83 o 
   7   5   9       34.42       37.83      7.44 o 
 -10   6   9       19.08       16.31      4.63 o 
  -9   6   9        0.10        0.69      3.20 o 
  -8   6   9      187.20      189.72     16.14 o 
  -7   6   9        0.42       -3.66      2.44 o 
  -6   6   9       87.10      103.77      7.50 o 
  -5   6   9       87.97       82.58      6.64 o 
  -4   6   9       19.09        7.44      3.66 o 
  -3   6   9       92.32      124.11      5.33 o 
  -2   6   9       99.48      101.15      5.04 o 
  -1   6   9      179.26      178.03      6.06 o 
   0   6   9       64.46       63.87      4.14 o 
   1   6   9       87.36       89.30      5.57 o 
   2   6   9      377.68      343.84     12.06 o 
   3   6   9      158.51      156.27     11.77 o 
   4   6   9       22.78       10.70      4.01 o 
   5   6   9      221.98      223.49     10.80 o 
   6   6   9        5.86       -0.52      3.59 o 
   7   6   9        5.20        6.18      4.21 o 
  -9   7   9        0.98        0.83      4.78 o 
  -8   7   9      257.49      278.41     13.68 o 
  -7   7   9      199.14      190.46      9.80 o 
  -6   7   9       69.14       67.44     10.60 o 
  -5   7   9      363.43      359.66     12.91 o 
  -4   7   9      554.10      527.28     20.16 o 
  -3   7   9      203.00      196.96      8.02 o 
  -2   7   9      106.11      108.32      5.77 o 
  -1   7   9       36.21       41.11      3.77 o 
   0   7   9      225.57      225.91     11.59 o 
   1   7   9      509.78      513.79     13.30 o 
   2   7   9       11.46        9.00      2.68 o 
   3   7   9      303.00      290.64     11.63 o 
   4   7   9      233.55      247.63     10.97 o 
   5   7   9       34.59       38.66      5.64 o 
   6   7   9      397.42      418.53     15.41 o 
   7   7   9      245.82      272.57     12.83 o 
  -9   8   9      108.35       98.28      8.36 o 
  -8   8   9        0.88        0.12      3.39 o 
  -7   8   9        1.91       -0.76      6.38 o 
  -6   8   9       74.82       86.35      7.69 o 
  -5   8   9       40.19       42.73      9.19 o 
  -4   8   9      199.20      173.09     11.31 o 
  -3   8   9        5.22        7.57      2.36 o 
  -2   8   9      317.39      315.04     12.24 o 
  -1   8   9       18.43       21.68      2.90 o 
   0   8   9      106.00      101.22      5.30 o 
   1   8   9       17.25       21.67      5.60 o 
   2   8   9       92.86       76.84      6.18 o 
   3   8   9      102.71      120.61      9.87 o 
   4   8   9      234.32      235.17     17.71 o 
   5   8   9       87.88       85.15     19.15 o 
   6   8   9       37.81       45.02      7.73 o 
  -9   9   9      129.00      129.50      9.55 o 
  -8   9   9      650.02      705.12     21.39 o 
  -7   9   9      137.90      136.14      9.22 o 
  -6   9   9       15.96        8.37      3.68 o 
  -5   9   9        1.04        1.55      3.14 o 
  -4   9   9       28.80       27.96      7.75 o 
  -3   9   9        2.96        4.43      2.40 o 
  -2   9   9      198.97      190.85      6.84 o 
  -1   9   9      116.98      113.49      5.74 o 
   0   9   9      179.10      179.09      6.62 o 
   1   9   9       55.08       50.63      4.76 o 
   2   9   9       72.16       73.94      5.68 o 
   3   9   9       47.65       62.15      6.55 o 
   4   9   9       17.06       27.48      5.16 o 
   5   9   9      100.99      107.26      8.73 o 
   6   9   9       54.09       47.62      6.58 o 
  -8  10   9       19.84       17.15      4.71 o 
  -7  10   9       10.35        9.52      4.05 o 
  -6  10   9      236.48      238.46     11.02 o 
  -5  10   9      274.06      271.01     11.60 o 
  -4  10   9       45.06       39.96      6.75 o 
  -3  10   9       11.03       12.10      2.98 o 
  -2  10   9        0.01        2.29      2.31 o 
  -1  10   9      225.50      214.66      7.43 o 
   0  10   9      351.82      343.59      9.58 o 
   1  10   9        0.89       -1.85      2.53 o 
   2  10   9      603.51      615.02     16.08 o 
   3  10   9        0.31        2.28      2.89 o 
   4  10   9      316.34      334.76     16.16 o 
   5  10   9      306.72      281.79     12.86 o 
  -7  11   9        1.35        3.62      3.99 o 
  -6  11   9       27.34       24.15      4.96 o 
  -5  11   9        4.41        5.36      3.68 o 
  -4  11   9      152.16      164.32     12.67 o 
  -3  11   9      102.33       96.98      6.36 o 
  -2  11   9       70.14       69.20      4.89 o 
  -1  11   9        0.08       -1.25      2.17 o 
   0  11   9        1.41        0.04      2.28 o 
   1  11   9       29.16       40.00      4.59 o 
   2  11   9        0.16       -3.17      2.62 o 
   3  11   9        6.74       10.22      3.60 o 
   4  11   9       57.16       61.40      7.05 o 
   5  11   9       39.81       59.27      7.49 o 
  -7  12   9       15.36       10.40      4.52 o 
  -6  12   9      275.64      277.42     12.47 o 
  -5  12   9       16.51       20.43      4.83 o 
  -4  12   9      279.78      269.04     15.03 o 
  -3  12   9      357.47      368.59     11.60 o 
  -2  12   9        0.12       -1.36      2.41 o 
  -1  12   9       27.67       21.96      3.38 o 
   0  12   9      252.11      241.64      9.57 o 
   1  12   9        0.01        2.25      2.96 o 
   2  12   9      189.27      152.11      8.41 o 
   3  12   9      187.61      184.77     10.00 o 
   4  12   9       36.03       30.96      5.85 o 
  -6  13   9       40.55       43.30      6.06 o 
  -5  13   9      428.70      473.62     16.99 o 
  -4  13   9      293.79      324.36     16.91 o 
  -3  13   9       27.06       24.13      3.94 o 
  -2  13   9        4.30        2.05      2.68 o 
  -1  13   9       29.26       15.98      3.29 o 
   0  13   9      143.64      134.95      7.94 o 
   1  13   9      155.80      158.35     12.48 o 
   2  13   9       20.55       25.77      4.65 o 
   3  13   9       60.50       55.76      7.87 o 
  -4  14   9        0.07        3.24      3.27 o 
  -3  14   9       33.60       37.23      4.70 o 
  -2  14   9       11.91       14.51      3.37 o 
  -1  14   9       78.19       86.47      5.91 o 
   0  14   9        0.59       -1.88      3.00 o 
   1  14   9        0.24        1.77      2.35 o 
 -10   0  10      209.38      234.65     18.91 o 
  -9   0  10       24.48       22.35      7.58 o 
  -8   0  10      105.16       94.81     12.16 o 
  -7   0  10      736.72      683.28     32.29 o 
  -6   0  10       53.47       56.50      9.08 o 
  -5   0  10      151.18      136.07     12.32 o 
  -4   0  10      465.89      489.24     24.63 o 
  -3   0  10       18.73       17.49      4.24 o 
  -2   0  10      275.06      256.51      9.24 o 
  -1   0  10      633.77      620.35     19.93 o 
   0   0  10     1208.09     1198.80     33.02 o 
   1   0  10     1673.86     1693.73     63.26 o 
   2   0  10       23.43       18.41      6.43 o 
   3   0  10        1.91       -0.05      5.37 o 
   4   0  10       15.93       11.12      6.67 o 
   5   0  10      224.16      160.62     16.18 o 
   6   0  10      374.80      447.32     26.85 o 
   7   0  10       25.36       31.19      9.58 o 
 -10   1  10       54.99       56.14      5.49 o 
  -9   1  10       95.46      105.44      6.85 o 
  -8   1  10       97.99       97.03      6.35 o 
  -7   1  10       13.53       11.64      3.06 o 
  -6   1  10      188.31      185.73      7.35 o 
  -5   1  10       98.86       98.39      5.80 o 
  -4   1  10      449.14      368.31     43.22 o 
  -3   1  10       36.38       32.65      4.20 o 
  -2   1  10      181.14      165.46      6.42 o 
  -1   1  10        1.17        0.77      2.10 o 
   0   1  10        1.45        2.35      2.09 o 
   1   1  10        4.24        0.94      2.41 o 
   2   1  10      234.05      221.12      9.36 o 
   3   1  10       50.89       62.38     10.63 o 
   4   1  10        0.75       -5.54      7.76 o 
   5   1  10        0.57       -5.38      3.63 o 
   6   1  10       26.58       20.46      8.06 o 
   7   1  10      180.09      161.35     12.31 o 
 -10   2  10      134.83      142.70      9.60 o 
  -9   2  10       41.39       46.33      5.85 o 
  -8   2  10        0.07        4.08      3.29 o 
  -7   2  10       15.52       21.80      4.18 o 
  -6   2  10       47.37       40.02      4.94 o 
  -5   2  10       18.84       21.38      3.80 o 
  -4   2  10       53.41       44.36     10.29 o 
  -3   2  10      124.90      139.20      7.70 o 
  -2   2  10     1067.87     1081.27     19.41 o 
  -1   2  10      132.82      132.02      6.29 o 
   0   2  10      370.69      363.43      9.05 o 
   1   2  10      458.92      465.28     12.12 o 
   2   2  10      163.59      165.48      8.65 o 
   3   2  10      248.77      259.59     13.07 o 
   4   2  10      125.13      115.38      8.07 o 
   5   2  10      165.64      153.30     13.43 o 
   6   2  10       15.78        7.65      4.95 o 
  -9   3  10      213.54      211.18     10.30 o 
  -8   3  10        9.55        8.12      5.48 o 
  -7   3  10       78.06       81.40      6.91 o 
  -6   3  10        0.14       -3.77      2.51 o 
  -5   3  10      111.55       83.96      6.59 o 
  -4   3  10      872.00      848.64     29.98 o 
  -3   3  10     1027.73     1018.39     24.94 o 
  -2   3  10       67.34       68.66      4.82 o 
  -1   3  10      217.11      213.17      6.73 o 
   0   3  10       12.13       13.47      3.05 o 
   1   3  10      133.32      122.98      6.18 o 
   2   3  10      296.62      299.95     11.37 o 
   3   3  10       77.18       65.82      7.16 o 
   4   3  10       17.85       28.00      4.98 o 
   5   3  10      186.72      214.14     10.30 o 
   6   3  10        2.62       -3.29      3.65 o 
  -9   4  10       35.95       36.28      5.55 o 
  -8   4  10       38.46       38.96      5.35 o 
  -7   4  10       34.11       24.76      4.48 o 
  -6   4  10       28.47       23.82      4.33 o 
  -5   4  10        0.36        1.15      2.73 o 
  -4   4  10      171.33      161.32     10.52 o 
  -3   4  10       15.00       10.64      3.83 o 
  -2   4  10      171.67      171.90      7.49 o 
  -1   4  10      278.07      289.52      9.93 o 
   0   4  10        0.13        2.05      2.32 o 
   1   4  10        0.45        0.92      2.46 o 
   2   4  10       17.04       12.78      3.84 o 
   3   4  10       58.93       62.32      6.16 o 
   4   4  10       16.15       14.66      6.26 o 
   5   4  10       29.13       25.38      5.13 o 
   6   4  10        5.51       10.06      4.41 o 
  -9   5  10       37.99       39.30      5.73 o 
  -8   5  10       78.47       76.35      7.18 o 
  -7   5  10      166.32      161.56      9.79 o 
  -6   5  10      428.33      427.21     20.30 o 
  -5   5  10        3.03        3.96      3.32 o 
  -4   5  10      111.77       89.25     10.44 o 
  -3   5  10        9.44       13.17      4.20 o 
  -2   5  10       22.18       27.25      3.41 o 
  -1   5  10       54.03       62.11      4.23 o 
   0   5  10      149.89      153.63      6.14 o 
   1   5  10       53.78       47.33      5.42 o 
   2   5  10      363.34      357.02     15.98 o 
   3   5  10      102.38      111.28     12.20 o 
   4   5  10       15.67       13.58      9.14 o 
   5   5  10      122.78      115.35     10.80 o 
   6   5  10        0.06        3.49      5.28 o 
  -9   6  10      172.00      190.99     10.96 o 
  -8   6  10      356.28      370.17     14.10 o 
  -7   6  10      170.61      204.19     10.09 o 
  -6   6  10      184.89      178.12      9.73 o 
  -5   6  10      368.59      363.36     13.36 o 
  -4   6  10       28.88       32.46      4.71 o 
  -3   6  10       58.01       55.30      5.64 o 
  -2   6  10      111.39      125.19      6.38 o 
  -1   6  10        8.25       11.24      2.53 o 
   0   6  10      535.86      530.71     12.06 o 
   1   6  10      272.71      278.27      9.37 o 
   2   6  10       53.47       47.61      8.33 o 
   3   6  10      297.18      316.18     12.57 o 
   4   6  10        9.07       16.05      4.58 o 
   5   6  10        0.03        0.32      3.73 o 
   6   6  10      107.11      130.18      9.71 o 
  -8   7  10       39.22       40.12      5.98 o 
  -7   7  10       48.55       47.79      6.38 o 
  -6   7  10      210.72      224.90     10.51 o 
  -5   7  10        0.02        4.05      3.22 o 
  -4   7  10        2.15        0.74      2.90 o 
  -3   7  10        1.43        1.53      2.68 o 
  -2   7  10       23.47       22.98      3.29 o 
  -1   7  10        5.86        6.78      2.41 o 
   0   7  10        7.24        6.62      3.04 o 
   1   7  10       18.22       19.97      3.55 o 
   2   7  10       39.97       34.02      7.00 o 
   3   7  10      362.08      364.40     13.79 o 
   4   7  10       17.99       14.78      4.54 o 
   5   7  10       18.65       14.09      4.84 o 
  -8   8  10      452.04      466.39     16.73 o 
  -7   8  10      241.75      258.22     11.66 o 
  -6   8  10        0.01       -2.96      2.92 o 
  -5   8  10      455.44      441.40     15.22 o 
  -4   8  10        4.90       10.75      4.37 o 
  -3   8  10       62.16       73.29      6.69 o 
  -2   8  10      392.63      415.15     11.43 o 
  -1   8  10      160.66      175.84      7.36 o 
   0   8  10       93.87      104.36      6.54 o 
   1   8  10      238.44      235.15      8.93 o 
   2   8  10      119.17      115.86     10.58 o 
   3   8  10       24.81       24.98      6.17 o 
   4   8  10        0.26       -4.05      3.67 o 
   5   8  10      103.43      113.19      9.25 o 
  -7   9  10       34.95       29.89      5.37 o 
  -6   9  10      113.18      123.95      9.17 o 
  -5   9  10        0.17       -2.14      2.75 o 
  -4   9  10      331.16      352.38     13.45 o 
  -3   9  10      674.62      689.96     29.98 o 
  -2   9  10      342.45      341.53     10.98 o 
  -1   9  10       37.16       38.89      3.91 o 
   0   9  10       63.18       67.35      5.56 o 
   1   9  10       28.77       22.55      5.67 o 
   2   9  10       28.68       23.07      4.53 o 
   3   9  10        1.58        6.19      3.60 o 
   4   9  10      158.68      176.14     12.90 o 
  -7  10  10        1.36        0.33      3.73 o 
  -6  10  10       11.33       12.20      4.27 o 
  -5  10  10       14.39       15.13      4.44 o 
  -4  10  10       20.35       18.16      4.28 o 
  -3  10  10      126.61      142.03      9.53 o 
  -2  10  10       75.37       94.07      5.65 o 
  -1  10  10        2.73       -1.56      2.33 o 
   0  10  10       26.77       32.40      4.42 o 
   1  10  10        0.82        0.73      2.91 o 
   2  10  10        6.96        4.83      2.60 o 
   3  10  10      204.32      215.19     12.89 o 
   4  10  10       71.87       60.05      7.27 o 
  -6  11  10      206.88      234.62     12.09 o 
  -5  11  10      176.94      174.66     11.01 o 
  -4  11  10      171.32      186.21     11.17 o 
  -3  11  10      381.58      373.64     15.49 o 
  -2  11  10       35.98       32.44      4.99 o 
  -1  11  10       31.73       32.07      3.76 o 
   0  11  10      131.00      127.06      7.72 o 
   1  11  10      256.91      259.72     10.14 o 
   2  11  10      592.00      639.56     32.11 o 
   3  11  10      246.90      259.85     12.65 o 
  -5  12  10        5.01       -0.02      3.47 o 
  -4  12  10       14.94       12.53      4.46 o 
  -3  12  10       21.29       30.99      5.40 o 
  -2  12  10       34.93       34.30      4.35 o 
  -1  12  10       18.48       14.45      3.26 o 
   0  12  10       74.41       60.73      5.93 o 
   1  12  10       36.14       42.11      5.23 o 
   2  12  10      173.35      184.61      9.70 o 
  -3  13  10       10.21        5.49      5.65 o 
  -2  13  10       67.12       54.80      5.96 o 
  -1  13  10      144.56      138.08      9.48 o 
  -8   1  11      216.24      231.93     10.59 o 
  -7   1  11      106.66       98.72      7.61 o 
  -6   1  11      149.70      158.58      8.92 o 
  -5   1  11       24.13       34.81      5.71 o 
  -4   1  11        0.36        2.62      3.64 o 
  -3   1  11       83.89       68.16     10.11 o 
  -2   1  11      245.35      273.31     12.75 o 
  -1   1  11       26.49       20.62      3.30 o 
   0   1  11       53.13       44.78      4.11 o 
   1   1  11      309.72      287.45     21.37 o 
   2   1  11        1.85        0.57      5.42 o 
   3   1  11       68.62       36.08      5.54 o 
   4   1  11       94.63       96.38     12.61 o 
   5   1  11       39.70       42.12      7.36 o 
  -8   2  11       45.81       48.98      5.89 o 
  -7   2  11      177.77      160.36     16.31 o 
  -6   2  11       55.39       61.38      6.16 o 
  -5   2  11        5.47        6.33      3.09 o 
  -4   2  11       55.76       49.89      5.27 o 
  -3   2  11       12.21        5.29      3.09 o 
  -2   2  11      399.86      421.00     16.95 o 
  -1   2  11      788.78      811.07     17.74 o 
   0   2  11        2.10        0.10      3.32 o 
   1   2  11      142.85      147.83     10.54 o 
   2   2  11      109.73      108.64      9.39 o 
   3   2  11       34.24       16.41      4.32 o 
   4   2  11       56.69       70.80      9.45 o 
   5   2  11       68.26       75.31      9.00 o 
  -8   3  11       18.82       16.67      4.36 o 
  -7   3  11        3.45        7.29      3.50 o 
  -6   3  11        9.39        9.89      3.63 o 
  -5   3  11        5.78        5.35      3.17 o 
  -4   3  11        5.85       11.46      3.57 o 
  -3   3  11      182.13      196.73      9.41 o 
  -2   3  11       46.93       39.77      4.89 o 
  -1   3  11       56.15       58.11      7.45 o 
   0   3  11       75.28       71.64      5.30 o 
   1   3  11       14.32       12.54      4.08 o 
   2   3  11      133.45      127.93      8.48 o 
   3   3  11        0.03       -2.02      2.76 o 
   4   3  11        8.71        6.78      4.75 o 
   5   3  11       15.54       16.53      6.52 o 
  -8   4  11        6.74        1.04      3.69 o 
  -7   4  11        1.26       -0.26      3.16 o 
  -6   4  11      180.17      204.10      9.83 o 
  -5   4  11       10.90        9.14      4.82 o 
  -4   4  11      285.37      278.35     11.14 o 
  -3   4  11       97.34       91.01      7.11 o 
  -2   4  11      175.89      168.64      8.93 o 
  -1   4  11      299.82      319.12      9.44 o 
   0   4  11       91.85       80.12      6.47 o 
   1   4  11      203.82      197.52     12.19 o 
   2   4  11      470.73      483.85     15.82 o 
   3   4  11        2.89       -1.76      2.89 o 
   4   4  11      182.31      200.60     10.90 o 
   5   4  11       99.58      109.05     16.65 o 
  -8   5  11       43.85       41.76      7.33 o 
  -7   5  11      219.77      206.81     11.18 o 
  -6   5  11      106.34       92.67      8.13 o 
  -5   5  11       30.56       29.75      4.80 o 
  -4   5  11        0.00       -2.37      2.80 o 
  -3   5  11      462.17      489.32     15.70 o 
  -2   5  11        2.40        2.18      2.90 o 
  -1   5  11       50.25       51.80      4.27 o 
   0   5  11      217.96      231.87      8.63 o 
   1   5  11       71.54       82.02     10.77 o 
   2   5  11       96.37      113.88     10.43 o 
   3   5  11       69.24       63.39      8.37 o 
   4   5  11       31.92       29.31      6.84 o 
  -7   6  11      747.24      751.27     22.18 o 
  -6   6  11      112.87      113.88      8.68 o 
  -5   6  11       21.31       14.11      4.00 o 
  -4   6  11       68.93       67.32      6.52 o 
  -3   6  11      148.79      136.51      8.81 o 
  -2   6  11        4.02        3.98      3.69 o 
  -1   6  11      296.45      297.79      8.76 o 
   0   6  11       39.37       43.86      4.67 o 
   1   6  11       43.56       46.35      6.45 o 
   2   6  11       19.04        8.96      4.18 o 
   3   6  11       24.02       17.12      4.95 o 
   4   6  11      102.72      127.01      9.50 o 
  -7   7  11       98.99      102.73      8.60 o 
  -6   7  11      129.65      139.16      9.69 o 
  -5   7  11      246.77      281.40     15.13 o 
  -4   7  11        0.20       -0.25      3.02 o 
  -3   7  11       79.00       78.11      7.42 o 
  -2   7  11      578.14      589.94     21.23 o 
  -1   7  11      209.19      228.80      7.90 o 
   0   7  11       69.25       68.77      5.60 o 
   1   7  11       51.26       55.24      5.26 o 
   2   7  11       59.41       55.68      6.38 o 
   3   7  11      375.01      431.26     15.76 o 
  -6   8  11       10.40        8.85      4.01 o 
  -5   8  11       16.34       27.86      6.26 o 
  -4   8  11       15.99        9.28      5.49 o 
  -3   8  11       25.72       14.54      4.21 o 
  -2   8  11       57.32       69.33      7.89 o 
  -1   8  11       21.62       21.83      3.44 o 
   0   8  11      185.92      180.55     10.67 o 
   1   8  11        1.75       -0.74      2.99 o 
   2   8  11        7.59       12.78      4.52 o 
   3   8  11       50.16       52.56      6.80 o 
  -5   9  11       49.39       33.64      7.07 o 
  -4   9  11      169.93      167.17     10.43 o 
  -3   9  11      129.42      138.86      9.51 o 
  -2   9  11       16.20       22.67      7.58 o 
  -1   9  11       77.01       93.34      7.39 o 
   0   9  11       12.49        9.96      3.61 o 
   1   9  11        9.62       10.06      3.65 o 
   2   9  11       85.94       88.30      8.13 o 
  -4  10  11      117.23      141.22      9.94 o 
  -3  10  11      174.06      189.10     10.73 o 
  -2  10  11       70.82       83.05      8.68 o 
  -1  10  11      256.44      290.86     10.63 o 
   0  10  11       26.47       31.38      5.29 o 
   1  10  11       23.99       22.63      4.23 o 
  -2  11  11       18.72       17.11      5.27 o 
  -1  11  11        1.41        0.17      3.27 o 
  -7   0  12       64.10       65.25     11.45 o 
  -6   0  12       20.71       13.03      6.70 o 
  -5   0  12      160.25      159.25     16.73 o 
  -4   0  12        0.35       -0.96      4.64 o 
  -3   0  12      627.80      620.85     31.46 o 
  -2   0  12      310.93      309.70     19.94 o 
  -1   0  12      114.14      116.49      9.30 o 
   0   0  12      372.93      371.59     22.11 o 
   1   0  12      358.85      357.76     22.29 o 
   2   0  12       92.97      105.98     13.74 o 
   3   0  12      154.83       88.30     12.48 o 
  -7   1  12        0.38        1.73      5.74 o 
  -6   1  12        0.09       -5.94      3.96 o 
  -5   1  12       23.28       26.16      5.63 o 
  -4   1  12        4.47        3.64      3.62 o 
  -3   1  12      104.28       91.09     10.96 o 
  -2   1  12       35.94       34.45      5.90 o 
  -1   1  12       53.83       52.62      6.90 o 
   0   1  12        1.31       -2.47      3.85 o 
   1   1  12      121.45      120.27      9.86 o 
   2   1  12       96.45      106.09      9.85 o 
   3   1  12        4.20       -4.99      3.57 o 
  -7   2  12      116.19      114.57     10.82 o 
  -6   2  12      205.52      216.69     19.43 o 
  -5   2  12      611.27      597.47     31.81 o 
  -4   2  12       12.71       15.57      6.88 o 
  -3   2  12       53.46       65.01     11.20 o 
  -2   2  12       11.07       15.08      4.45 o 
  -1   2  12      410.92      414.36     13.52 o 
   0   2  12      139.23      160.47     11.05 o 
   1   2  12        2.93        5.30      5.28 o 
   2   2  12        1.84       -0.60      4.04 o 
   3   2  12       15.46       13.35      5.06 o 
  -6   3  12      104.86       99.95      8.06 o 
  -5   3  12       11.88        1.43      3.16 o 
  -4   3  12      121.84      129.22      8.66 o 
  -3   3  12        0.17       -0.33      2.93 o 
  -2   3  12        8.00        6.48      5.90 o 
  -1   3  12      217.13      206.15     11.33 o 
   0   3  12       49.96       54.41     10.01 o 
   1   3  12      422.07      412.20     17.34 o 
   2   3  12      126.82      152.86     11.59 o 
   3   3  12       23.37       12.43      4.82 o 
  -6   4  12        0.21        1.29      3.44 o 
  -5   4  12        5.68        4.10      3.21 o 
  -4   4  12        6.74        7.94      3.65 o 
  -3   4  12        3.00       11.48      8.58 o 
  -2   4  12       84.20       82.75     10.24 o 
  -1   4  12       21.78       32.86      6.00 o 
   0   4  12       36.09       53.22      6.10 o 
   1   4  12      123.97      117.51     14.17 o 
   2   4  12      104.95      117.33     14.95 o 
  -6   5  12        4.58       10.63      4.09 o 
  -5   5  12       38.19       35.82      6.85 o 
  -4   5  12      146.31      172.13      9.71 o 
  -3   5  12      261.94      270.64     11.50 o 
  -2   5  12        3.22        2.25      3.24 o 
  -1   5  12      793.49      810.33     37.84 o 
   0   5  12      257.16      281.86     11.77 o 
   1   5  12      132.98      143.51     10.81 o 
   2   5  12        1.07        5.56      4.10 o 
  -5   6  12       79.02       83.37      7.61 o 
  -4   6  12       11.36       10.74      4.11 o 
  -3   6  12       27.95       34.60      5.17 o 
  -2   6  12        6.02        2.87      3.41 o 
  -1   6  12       29.53       34.86      6.07 o 
   0   6  12       56.10       67.70      5.84 o 
   1   6  12       80.14       69.88      7.05 o 
  -4   7  12       77.94       78.97      7.53 o 
  -3   7  12       18.32       23.60      4.92 o 
  -2   7  12        0.05        0.80      3.42 o 
  -1   7  12      120.09      146.12     16.27 o 
   0   7  12        0.05       -3.91      2.61 o 
  -3   8  12      181.13      192.53     14.88 o 
  -2   8  12        3.48        4.60      3.65 o 
  -1   8  12       38.68       59.41      8.44 o 
  -3   1  13      337.69      363.07     24.25 o 
  -2   1  13       50.62       49.67      7.01 o 
  -3   2  13       16.68       30.22      6.18 o 
  -2   2  13       46.87       51.25      6.99 o 
                                                 
